# Supplementary material for: Cytoplasmic 5′-3′ exonuclease Xrn1p is also a genome-wide transcription factor in yeast
Source: Front Genet. 2014 Feb 6;5:1. doi: 10.3389/fgene.2014.00001 (PMC3915102; doi:10.3389/fgene.2014.00001)
Supplement: Figure S1 — Changes in nTR in the xrn1 mutants inversely correlate with their mRNA stability changes. Plots of the ratios between the mRNA levels in the mutant cells and those in the wt against the ratios between mRNA HL in the mutant cells and those in the wt. The cloud shows 1915 data for the genes with confident HL measures in a shut-off with thiolutin in both the wt and mutants. See Figure 1 for further details and for the color code. [file Presentation1.ZIP › 74347_Pérez-Ortín_Table_2.XLS]

## Sheet: Hoja1
		xrn1-D208A					∆xrn1
ORF name	TR change ranking	HL change ranking	responsiveness		ORF name	TR change ranking	HL change ranking	responsiveness
YAL014C	5	5	10		YAL037C-B	5	5	10
YBL039C	5	5	10		YBL039C	5	5	10
YBR010W	5	5	10		YBR013C	5	5	10
YBR034C	5	5	10		YBR034C	5	5	10
YBR083W	5	5	10		YBR142W	5	5	10
YBR093C	5	5	10		YBR158W	5	5	10
YBR158W	5	5	10		YBR177C	5	5	10
YBR174C	5	5	10		YBR178W	5	5	10
YBR178W	5	5	10		YCR020W-B	5	5	10
YBR248C	5	5	10		YCR039C	5	5	10
YBR289W	5	5	10		YCR053W	5	5	10
YCL007C	5	5	10		YCR096C	5	5	10
YCL046W	5	5	10		YDL055C	5	5	10
YCR034W	5	5	10		YDL061C	5	5	10
YDL062W	5	5	10		YDL081C	5	5	10
YDL081C	5	5	10		YDL083C	5	5	10
YDL148C	5	5	10		YDR012W	5	5	10
YDR077W	5	5	10		YDR152W	5	5	10
YDR133C	5	5	10		YDR212W	5	5	10
YDR212W	5	5	10		YDR382W	5	5	10
YEL054C	5	5	10		YDR444W	5	5	10
YER002W	5	5	10		YDR471W	5	5	10
YER043C	5	5	10		YER002W	5	5	10
YER127W	5	5	10		YER003C	5	5	10
YFL067W	5	5	10		YER043C	5	5	10
YFR032C-A	5	5	10		YER070W	5	5	10
YGL030W	5	5	10		YER081W	5	5	10
YGL089C	5	5	10		YER117W	5	5	10
YGL090W	5	5	10		YFL010W-A	5	5	10
YGL147C	5	5	10		YGL094C	5	5	10
YGL215W	5	5	10		YGL097W	5	5	10
YGR157W	5	5	10		YGL103W	5	5	10
YGR159C	5	5	10		YGL135W	5	5	10
YHR021C	5	5	10		YGL147C	5	5	10
YHR042W	5	5	10		YGL207W	5	5	10
YHR128W	5	5	10		YGR109C	5	5	10
YIL009W	5	5	10		YGR159C	5	5	10
YIL053W	5	5	10		YGR245C	5	5	10
YJL004C	5	5	10		YGR280C	5	5	10
YJL189W	5	5	10		YHR020W	5	5	10
YJR045C	5	5	10		YHR042W	5	5	10
YJR070C	5	5	10		YHR053C	5	5	10
YKL029C	5	5	10		YHR084W	5	5	10
YKL068W	5	5	10		YHR170W	5	5	10
YKL106W	5	5	10		YHR179W	5	5	10
YKR072C	5	5	10		YIL053W	5	5	10
YLL045C	5	5	10		YIL082W	5	5	10
YLR022C	5	5	10		YJL050W	5	5	10
YLR044C	5	5	10		YJL186W	5	5	10
YLR048W	5	5	10		YJL189W	5	5	10
YLR110C	5	5	10		YJL190C	5	5	10
YLR134W	5	5	10		YJR004C	5	5	10
YLR244C	5	5	10		YJR007W	5	5	10
YLR256W	5	5	10		YJR029W	5	5	10
YLR295C	5	5	10		YJR041C	5	5	10
YLR339C	5	5	10		YJR067C	5	5	10
YLR372W	5	5	10		YJR072C	5	5	10
YLR440C	5	5	10		YJR145C	5	5	10
YLR448W	5	5	10		YJR148W	5	5	10
YML060W	5	5	10		YKL078W	5	5	10
YMR049C	5	5	10		YKL120W	5	5	10
YMR080C	5	5	10		YKL156W	5	5	10
YMR142C	5	5	10		YKR026C	5	5	10
YMR202W	5	5	10		YKR081C	5	5	10
YMR216C	5	5	10		YLL018C	5	5	10
YMR301C	5	5	10		YLL024C	5	5	10
YNL023C	5	5	10		YLR051C	5	5	10
YNL082W	5	5	10		YLR075W	5	5	10
YNL110C	5	5	10		YLR110C	5	5	10
YNL118C	5	5	10		YLR180W	5	5	10
YNL124W	5	5	10		YLR217W	5	5	10
YNL178W	5	5	10		YLR295C	5	5	10
YNL207W	5	5	10		YLR339C	5	5	10
YNL209W	5	5	10		YLR372W	5	5	10
YNL301C	5	5	10		YLR399C	5	5	10
YNR022C	5	5	10		YLR448W	5	5	10
YOL136C	5	5	10		YLR449W	5	5	10
YOR004W	5	5	10		YML060W	5	5	10
YOR091W	5	5	10		YML125C	5	5	10
YOR112W	5	5	10		YMR003W	5	5	10
YOR145C	5	5	10		YMR014W	5	5	10
YOR312C	5	5	10		YMR076C	5	5	10
YOR355W	5	5	10		YMR079W	5	5	10
YOR370C	5	5	10		YMR128W	5	5	10
YPL011C	5	5	10		YMR142C	5	5	10
YPR070W	5	5	10		YMR186W	5	5	10
YPR132W	5	5	10		YMR217W	5	5	10
YAL035W	4	5	9		YMR260C	5	5	10
YAL038W	4	5	9		YMR286W	5	5	10
YBL025W	5	4	9		YNL067W	5	5	10
YBL066C	4	5	9		YNL124W	5	5	10
YBL099W	4	5	9		YNL178W	5	5	10
YBR078W	5	4	9		YNL225C	5	5	10
YBR084C-A	5	4	9		YNL247W	5	5	10
YBR101C	5	4	9		YNL301C	5	5	10
YBR141C	4	5	9		YNR012W	5	5	10
YBR184W	4	5	9		YNR021W	5	5	10
YBR246W	4	5	9		YOL076W	5	5	10
YCL050C	4	5	9		YOL165C	5	5	10
YCR020W-B	5	4	9		YOR007C	5	5	10
YCR053W	4	5	9		YOR015W	5	5	10
YCR096C	5	4	9		YOR101W	5	5	10
YDL055C	5	4	9		YOR224C	5	5	10
YDL060W	5	4	9		YOR261C	5	5	10
YDL061C	4	5	9		YOR312C	5	5	10
YDL075W	5	4	9		YOR355W	5	5	10
YDL083C	4	5	9		YOR369C	5	5	10
YDL095W	4	5	9		YPL187W	5	5	10
YDL102W	4	5	9		YPL198W	5	5	10
YDR083W	4	5	9		YPL210C	5	5	10
YDR120C	4	5	9		YPR088C	5	5	10
YDR194C	5	4	9		YPR163C	5	5	10
YDR245W	4	5	9		YAL038W	4	5	9
YDR380W	5	4	9		YAL062W	4	5	9
YDR382W	5	4	9		YAR008W	5	4	9
YDR417C	5	4	9		YBL020W	4	5	9
YDR424C	4	5	9		YBL045C	5	4	9
YDR429C	5	4	9		YBL088C	4	5	9
YDR471W	5	4	9		YBL099W	4	5	9
YDR497C	4	5	9		YBR010W	5	4	9
YEL017C-A	5	4	9		YBR025C	4	5	9
YEL026W	4	5	9		YBR058C-A	5	4	9
YEL034C-A	4	5	9		YBR078W	5	4	9
YEL036C	5	4	9		YBR079C	4	5	9
YER010C	4	5	9		YBR084C-A	4	5	9
YER117W	5	4	9		YBR084W	4	5	9
YFL017C	4	5	9		YBR092C	5	4	9
YFL022C	5	4	9		YBR106W	4	5	9
YFL025C	4	5	9		YBR111C	4	5	9
YFL045C	4	5	9		YBR127C	4	5	9
YFR037C	5	4	9		YBR181C	4	5	9
YGL087C	4	5	9		YBR252W	5	4	9
YGL101W	5	4	9		YCL009C	5	4	9
YGL103W	5	4	9		YCL046W	5	4	9
YGL123W	5	4	9		YCL050C	5	4	9
YGL141W	4	5	9		YCL056C	5	4	9
YGL173C	5	4	9		YCL064C	5	4	9
YGL189C	4	5	9		YCR002C	5	4	9
YGL207W	5	4	9		YCR008W	5	4	9
YGL245W	4	5	9		YCR020C-A	5	4	9
YGR061C	4	5	9		YCR024C-A	5	4	9
YGR106C	4	5	9		YCR034W	5	4	9
YGR109C	4	5	9		YCR057C	5	4	9
YGR229C	5	4	9		YCR069W	5	4	9
YGR240C	5	4	9		YCR082W	5	4	9
YGR245C	5	4	9		YCR084C	5	4	9
YGR253C	4	5	9		YCR086W	5	4	9
YHL014C	5	4	9		YDL006W	5	4	9
YHR007C	5	4	9		YDL060W	5	4	9
YHR053C	5	4	9		YDL062W	5	4	9
YHR064C	5	4	9		YDL075W	5	4	9
YHR066W	5	4	9		YDL086W	4	5	9
YHR084W	5	4	9		YDL182W	5	4	9
YHR183W	5	4	9		YDR021W	5	4	9
YHR216W	5	4	9		YDR045C	4	5	9
YIL094C	5	4	9		YDR071C	4	5	9
YIL103W	4	5	9		YDR097C	4	5	9
YJL044C	4	5	9		YDR133C	5	4	9
YJL050W	4	5	9		YDR194C	5	4	9
YJL081C	5	4	9		YDR225W	4	5	9
YJL098W	4	5	9		YDR248C	5	4	9
YJL190C	4	5	9		YDR279W	4	5	9
YJR007W	5	4	9		YDR346C	4	5	9
YJR072C	5	4	9		YDR359C	4	5	9
YJR122W	4	5	9		YDR417C	5	4	9
YJR145C	5	4	9		YDR418W	4	5	9
YKL006W	5	4	9		YDR429C	4	5	9
YKL028W	5	4	9		YDR459C	5	4	9
YKL080W	5	4	9		YEL015W	5	4	9
YKL135C	4	5	9		YEL017W	4	5	9
YKL152C	5	4	9		YEL020W-A	4	5	9
YKL178C	5	4	9		YEL034C-A	4	5	9
YKR026C	4	5	9		YER112W	5	4	9
YKR041W	5	4	9		YER115C	4	5	9
YKR043C	4	5	9		YFL045C	5	4	9
YKR081C	4	5	9		YFR002W	4	5	9
YKR093W	4	5	9		YFR005C	5	4	9
YLR073C	5	4	9		YFR037C	5	4	9
YLR103C	4	5	9		YFR052W	4	5	9
YLR148W	4	5	9		YFR055W	5	4	9
YLR154C	4	5	9		YGL030W	5	4	9
YLR174W	4	5	9		YGL123W	5	4	9
YLR192C	4	5	9		YGL213C	4	5	9
YLR217W	5	4	9		YGR075C	5	4	9
YLR230W	4	5	9		YGR079W	5	4	9
YLR340W	5	4	9		YGR091W	4	5	9
YLR357W	5	4	9		YGR180C	4	5	9
YLR374C	4	5	9		YGR240C	5	4	9
YLR378C	4	5	9		YHL014C	4	5	9
YLR415C	4	5	9		YHL034C	4	5	9
YLR420W	4	5	9		YHR021C	4	5	9
YLR424W	4	5	9		YHR037W	5	4	9
YLR432W	5	4	9		YHR066W	5	4	9
YLR449W	5	4	9		YHR196W	5	4	9
YML018C	4	5	9		YIL018W	5	4	9
YML022W	4	5	9		YIL026C	4	5	9
YML024W	5	4	9		YIL039W	4	5	9
YML074C	4	5	9		YIL052C	5	4	9
YML085C	5	4	9		YIL079C	5	4	9
YMR002W	4	5	9		YIL126W	4	5	9
YMR046C	4	5	9		YIL148W	5	4	9
YMR048W	5	4	9		YJL044C	5	4	9
YMR082C	5	4	9		YJL081C	5	4	9
YMR092C	4	5	9		YJL138C	5	4	9
YMR107W	4	5	9		YJL148W	5	4	9
YMR122C	4	5	9		YJL173C	4	5	9
YMR186W	5	4	9		YJL205C-A	4	5	9
YMR194C-A	5	4	9		YJR027W	4	5	9
YMR194W	5	4	9		YJR070C	5	4	9
YMR205C	5	4	9		YJR088C	4	5	9
YMR231W	4	5	9		YJR143C	4	5	9
YMR246W	5	4	9		YKL006W	5	4	9
YMR260C	4	5	9		YKL021C	5	4	9
YMR273C	5	4	9		YKL046C	5	4	9
YMR278W	4	5	9		YKL054C	4	5	9
YMR319C	5	4	9		YKL063C	4	5	9
YNL014W	4	5	9		YKL068W	4	5	9
YNL061W	5	4	9		YKL152C	5	4	9
YNL065W	5	4	9		YKL166C	4	5	9
YNL067W	5	4	9		YKL182W	5	4	9
YNL132W	4	5	9		YKR072C	4	5	9
YNL154C	5	4	9		YKR092C	5	4	9
YNL175C	4	5	9		YLL012W	4	5	9
YNL190W	5	4	9		YLL045C	5	4	9
YNL206C	4	5	9		YLR003C	5	4	9
YNL219C	4	5	9		YLR022C	5	4	9
YNL247W	5	4	9		YLR048W	5	4	9
YNL255C	5	4	9		YLR106C	4	5	9
YNL258C	4	5	9		YLR109W	4	5	9
YNL287W	4	5	9		YLR179C	4	5	9
YNR012W	4	5	9		YLR212C	4	5	9
YNR013C	4	5	9		YLR214W	5	4	9
YNR039C	4	5	9		YLR265C	5	4	9
YNR050C	4	5	9		YLR277C	4	5	9
YNR063W	4	5	9		YLR311C	4	5	9
YOL106W	4	5	9		YLR340W	4	5	9
YOL109W	5	4	9		YLR413W	5	4	9
YOR073W	5	4	9		YLR432W	5	4	9
YOR133W	5	4	9		YML024W	4	5	9
YOR182C	5	4	9		YML028W	4	5	9
YOR210W	4	5	9		YML063W	4	5	9
YOR217W	4	5	9		YML107C	5	4	9
YOR224C	4	5	9		YMR019W	4	5	9
YOR286W	4	5	9		YMR048W	5	4	9
YOR324C	4	5	9		YMR075W	4	5	9
YOR342C	5	4	9		YMR146C	5	4	9
YOR369C	5	4	9		YMR202W	4	5	9
YPL042C	5	4	9		YMR216C	5	4	9
YPL043W	5	4	9		YMR242C	4	5	9
YPL079W	5	4	9		YMR246W	5	4	9
YPL081W	5	4	9		YMR303C	5	4	9
YPL093W	5	4	9		YMR307W	5	4	9
YPL133C	4	5	9		YNL004W	4	5	9
YPL148C	5	4	9		YNL005C	4	5	9
YPL187W	5	4	9		YNL014W	4	5	9
YPL198W	5	4	9		YNL051W	5	4	9
YPL204W	5	4	9		YNL132W	4	5	9
YPL227C	4	5	9		YNL175C	4	5	9
YPL248C	4	5	9		YNL190W	5	4	9
YPL266W	5	4	9		YNL199C	5	4	9
YPR033C	4	5	9		YNL206C	4	5	9
YPR041W	5	4	9		YNL219C	4	5	9
YPR043W	5	4	9		YNL235C	4	5	9
YPR054W	4	5	9		YNL244C	5	4	9
YPR105C	5	4	9		YNL255C	5	4	9
YPR108W	4	5	9		YNL327W	5	4	9
YPR137W	5	4	9		YNR050C	4	5	9
YAL004W	5	3	8		YOL086C	5	4	9
YAL036C	3	5	8		YOR004W	5	4	9
YAL037C-B	3	5	8		YOR008C	4	5	9
YAR008W	3	5	8		YOR027W	4	5	9
YBL001C	4	4	8		YOR073W	4	5	9
YBL036C	3	5	8		YOR118W	5	4	9
YBL045C	3	5	8		YOR133W	4	5	9
YBL082C	3	5	8		YOR149C	4	5	9
YBL088C	3	5	8		YOR182C	4	5	9
YBR025C	4	4	8		YOR206W	5	4	9
YBR075W	5	3	8		YOR217W	4	5	9
YBR084W	4	4	8		YOR310C	5	4	9
YBR115C	5	3	8		YOR335C	4	5	9
YBR142W	5	3	8		YPL079W	5	4	9
YBR180W	5	3	8		YPL081W	5	4	9
YBR181C	5	3	8		YPL093W	5	4	9
YBR245C	4	4	8		YPL095C	5	4	9
YCL005W-A	4	4	8		YPL112C	4	5	9
YCL009C	4	4	8		YPL148C	5	4	9
YCL024W	5	3	8		YPL208W	5	4	9
YCL031C	4	4	8		YPL263C	5	4	9
YCR016W	5	3	8		YPR041W	5	4	9
YCR027C	5	3	8		YPR060C	4	5	9
YCR040W	4	4	8		YPR132W	4	5	9
YDL006W	5	3	8		YAL036C	3	5	8
YDL020C	5	3	8		YBL022C	5	3	8
YDL029W	3	5	8		YBL029W	5	3	8
YDL086W	4	4	8		YBL082C	3	5	8
YDL103C	3	5	8		YBR002C	5	3	8
YDL126C	4	4	8		YBR093C	5	3	8
YDL140C	5	3	8		YBR130C	3	5	8
YDL182W	5	3	8		YBR150C	4	4	8
YDL202W	3	5	8		YBR167C	3	5	8
YDR012W	5	3	8		YBR174C	4	4	8
YDR045C	3	5	8		YBR185C	3	5	8
YDR050C	5	3	8		YBR194W	4	4	8
YDR065W	3	5	8		YBR205W	3	5	8
YDR087C	4	4	8		YBR248C	5	3	8
YDR092W	3	5	8		YCL002C	5	3	8
YDR099W	5	3	8		YCL007C	5	3	8
YDR140W	4	4	8		YCL058C	5	3	8
YDR152W	5	3	8		YCR004C	4	4	8
YDR155C	3	5	8		YCR040W	5	3	8
YDR234W	5	3	8		YDL004W	4	4	8
YDR279W	4	4	8		YDL042C	5	3	8
YDR346C	5	3	8		YDL049C	3	5	8
YDR349C	3	5	8		YDL084W	4	4	8
YDR359C	3	5	8		YDL102W	4	4	8
YDR381C-A	4	4	8		YDL120W	4	4	8
YDR413C	4	4	8		YDL121C	3	5	8
YDR415C	4	4	8		YDL137W	4	4	8
YDR422C	4	4	8		YDL148C	5	3	8
YDR439W	3	5	8		YDL157C	5	3	8
YDR451C	5	3	8		YDL227C	5	3	8
YDR510W	4	4	8		YDL240W	4	4	8
YEL017W	3	5	8		YDR050C	5	3	8
YER003C	3	5	8		YDR076W	4	4	8
YER007C-A	4	4	8		YDR077W	4	4	8
YER029C	3	5	8		YDR083W	4	4	8
YER031C	3	5	8		YDR091C	5	3	8
YER041W	4	4	8		YDR140W	4	4	8
YER070W	5	3	8		YDR206W	4	4	8
YER073W	4	4	8		YDR207C	4	4	8
YER094C	4	4	8		YDR234W	4	4	8
YER126C	5	3	8		YDR245W	4	4	8
YER148W	3	5	8		YDR275W	5	3	8
YFL018C	3	5	8		YDR307W	3	5	8
YFR005C	5	3	8		YDR390C	4	4	8
YFR013W	3	5	8		YDR424C	4	4	8
YFR050C	3	5	8		YDR432W	3	5	8
YFR052W	3	5	8		YDR456W	5	3	8
YFR055W	5	3	8		YDR510W	5	3	8
YGL055W	3	5	8		YEL017C-A	3	5	8
YGL091C	3	5	8		YEL025C	4	4	8
YGL135W	4	4	8		YEL026W	3	5	8
YGL172W	3	5	8		YEL047C	5	3	8
YGL210W	4	4	8		YEL054C	3	5	8
YGR033C	3	5	8		YEL071W	4	4	8
YGR042W	3	5	8		YER041W	4	4	8
YGR075C	4	4	8		YER095W	5	3	8
YGR079W	5	3	8		YER109C	3	5	8
YGR115C	3	5	8		YER127W	5	3	8
YGR185C	4	4	8		YER160C	4	4	8
YGR192C	5	3	8		YGL053W	5	3	8
YGR210C	4	4	8		YGL065C	5	3	8
YGR234W	5	3	8		YGL089C	5	3	8
YGR261C	3	5	8		YGL090W	5	3	8
YGR278W	5	3	8		YGL101W	5	3	8
YGR282C	4	4	8		YGL142C	3	5	8
YHL003C	4	4	8		YGL169W	5	3	8
YHL039W	5	3	8		YGL189C	3	5	8
YHR013C	4	4	8		YGL253W	5	3	8
YHR041C	4	4	8		YGR021W	4	4	8
YHR072W-A	5	3	8		YGR025W	5	3	8
YHR085W	5	3	8		YGR033C	4	4	8
YHR091C	3	5	8		YGR049W	3	5	8
YHR117W	4	4	8		YGR061C	3	5	8
YHR181W	3	5	8		YGR106C	3	5	8
YIL018W	5	3	8		YGR119C	4	4	8
YIL026C	4	4	8		YGR192C	5	3	8
YIL030C	4	4	8		YGR210C	5	3	8
YIL038C	4	4	8		YGR234W	5	3	8
YIL052C	5	3	8		YGR253C	4	4	8
YIL079C	4	4	8		YHL003C	4	4	8
YIL118W	4	4	8		YHL039W	5	3	8
YIL123W	4	4	8		YHR001W	4	4	8
YIL148W	4	4	8		YHR041C	4	4	8
YIR023W	4	4	8		YHR057C	3	5	8
YIR026C	3	5	8		YHR064C	5	3	8
YJL111W	5	3	8		YHR079C	3	5	8
YJL124C	3	5	8		YHR108W	3	5	8
YJL138C	4	4	8		YHR128W	4	4	8
YJL158C	5	3	8		YHR145C	4	4	8
YJL183W	5	3	8		YHR181W	3	5	8
YJL186W	5	3	8		YHR183W	5	3	8
YJL197W	3	5	8		YIL004C	3	5	8
YJR014W	4	4	8		YIL038C	4	4	8
YJR029W	3	5	8		YIL103W	5	3	8
YJR041C	4	4	8		YIL129C	4	4	8
YJR048W	4	4	8		YIR010W	4	4	8
YJR050W	4	4	8		YIR021W	3	5	8
YJR089W	3	5	8		YIR023W	4	4	8
YJR134C	4	4	8		YIR026C	4	4	8
YJR143C	4	4	8		YJL061W	4	4	8
YKL024C	5	3	8		YJL098W	4	4	8
YKL039W	5	3	8		YJL184W	3	5	8
YKL046C	3	5	8		YJL197W	3	5	8
YKL054C	4	4	8		YJR001W	4	4	8
YKL072W	4	4	8		YJR013W	3	5	8
YKL120W	5	3	8		YJR030C	4	4	8
YKL130C	5	3	8		YJR050W	4	4	8
YKL142W	3	5	8		YJR068W	4	4	8
YKL156W	5	3	8		YJR071W	5	3	8
YKL166C	4	4	8		YJR126C	5	3	8
YKL172W	5	3	8		YKL024C	4	4	8
YKL181W	5	3	8		YKL114C	3	5	8
YKL182W	4	4	8		YKL130C	3	5	8
YKR025W	5	3	8		YKL134C	3	5	8
YKR033C	3	5	8		YKL176C	5	3	8
YKR042W	5	3	8		YKL220C	4	4	8
YKR083C	3	5	8		YKL222C	3	5	8
YKR092C	4	4	8		YKR018C	3	5	8
YKR101W	4	4	8		YKR041W	4	4	8
YLL008W	5	3	8		YKR043C	3	5	8
YLL023C	4	4	8		YKR087C	4	4	8
YLL024C	5	3	8		YKR098C	3	5	8
YLR013W	4	4	8		YKR101W	3	5	8
YLR017W	4	4	8		YLL008W	5	3	8
YLR051C	5	3	8		YLL017W	5	3	8
YLR067C	4	4	8		YLL031C	3	5	8
YLR071C	4	4	8		YLR017W	5	3	8
YLR075W	5	3	8		YLR044C	3	5	8
YLR109W	5	3	8		YLR072W	5	3	8
YLR169W	4	4	8		YLR073C	5	3	8
YLR212C	4	4	8		YLR148W	3	5	8
YLR243W	4	4	8		YLR154C	4	4	8
YLR254C	3	5	8		YLR168C	4	4	8
YLR269C	4	4	8		YLR191W	3	5	8
YLR286C	5	3	8		YLR230W	4	4	8
YLR305C	5	3	8		YLR244C	4	4	8
YLR311C	3	5	8		YLR253W	4	4	8
YLR321C	4	4	8		YLR256W	5	3	8
YLR399C	5	3	8		YLR268W	3	5	8
YLR413W	5	3	8		YLR269C	5	3	8
YML028W	5	3	8		YLR321C	3	5	8
YML051W	3	5	8		YLR384C	4	4	8
YML125C	5	3	8		YLR398C	3	5	8
YMR012W	3	5	8		YLR420W	3	5	8
YMR014W	5	3	8		YLR434C	3	5	8
YMR057C	4	4	8		YLR440C	3	5	8
YMR076C	4	4	8		YLR461W	3	5	8
YMR079W	5	3	8		YML012W	4	4	8
YMR091C	3	5	8		YML022W	4	4	8
YMR149W	3	5	8		YML038C	3	5	8
YMR207C	3	5	8		YML074C	4	4	8
YMR217W	5	3	8		YMR002W	3	5	8
YMR226C	3	5	8		YMR012W	3	5	8
YMR237W	4	4	8		YMR025W	4	4	8
YMR288W	3	5	8		YMR049C	5	3	8
YMR292W	3	5	8		YMR051C	5	3	8
YMR303C	5	3	8		YMR149W	4	4	8
YNL004W	4	4	8		YMR194W	4	4	8
YNL035C	5	3	8		YMR207C	5	3	8
YNL104C	3	5	8		YMR245W	3	5	8
YNL135C	4	4	8		YMR277W	4	4	8
YNL163C	3	5	8		YMR292W	4	4	8
YNL174W	4	4	8		YNL082W	4	4	8
YNL225C	5	3	8		YNL118C	4	4	8
YNL228W	3	5	8		YNL133C	5	3	8
YNL244C	5	3	8		YNL135C	5	3	8
YNL281W	4	4	8		YNL147W	4	4	8
YNL329C	4	4	8		YNL174W	5	3	8
YNR028W	3	5	8		YNL182C	5	3	8
YOL004W	4	4	8		YNL209W	4	4	8
YOL012C	3	5	8		YNL256W	4	4	8
YOL044W	4	4	8		YNR013C	4	4	8
YOL066C	3	5	8		YNR022C	4	4	8
YOL076W	5	3	8		YNR024W	5	3	8
YOL079W	5	3	8		YNR027W	3	5	8
YOL086C	5	3	8		YNR036C	3	5	8
YOL148C	4	4	8		YOL066C	3	5	8
YOR008C	5	3	8		YOL071W	3	5	8
YOR015W	4	4	8		YOR078W	5	3	8
YOR027W	5	3	8		YOR108W	5	3	8
YOR200W	5	3	8		YOR207C	3	5	8
YOR225W	5	3	8		YOR309C	5	3	8
YOR247W	3	5	8		YOR340C	5	3	8
YOR248W	3	5	8		YOR342C	4	4	8
YOR270C	3	5	8		YOR360C	3	5	8
YOR309C	5	3	8		YOR362C	3	5	8
YOR310C	5	3	8		YOR392W	5	3	8
YOR313C	5	3	8		YPL013C	4	4	8
YOR340C	5	3	8		YPL048W	3	5	8
YOR360C	5	3	8		YPL078C	3	5	8
YOR362C	3	5	8		YPL092W	3	5	8
YPL106C	5	3	8		YPL120W	3	5	8
YPL117C	4	4	8		YPL228W	3	5	8
YPL120W	3	5	8		YPL237W	5	3	8
YPL208W	5	3	8		YPL248C	3	5	8
YPL237W	5	3	8		YPL249C	3	5	8
YPL255W	5	3	8		YPL276W	4	4	8
YPL263C	5	3	8		YPR033C	3	5	8
YPL269W	4	4	8		YPR043W	3	5	8
YPL276W	4	4	8		YPR086W	3	5	8
YPR029C	4	4	8		YPR124W	5	3	8
YPR052C	4	4	8		YPR129W	4	4	8
YPR055W	5	3	8		YAL035W	3	4	7
YPR114W	3	5	8		YAL060W	4	3	7
YPR171W	5	3	8		YAR029W	4	3	7
YPR183W	3	5	8		YBL010C	5	2	7
YAL034W-A	5	2	7		YBL035C	4	3	7
YAL062W	2	5	7		YBL040C	2	5	7
YBL022C	5	2	7		YBL057C	2	5	7
YBL029W	3	4	7		YBR042C	4	3	7
YBL032W	3	4	7		YBR080C	4	3	7
YBL033C	4	3	7		YBR083W	2	5	7
YBL035C	3	4	7		YBR097W	4	3	7
YBL058W	2	5	7		YBR101C	5	2	7
YBL059W	3	4	7		YBR115C	4	3	7
YBL085W	3	4	7		YBR141C	5	2	7
YBR002C	3	4	7		YBR170C	4	3	7
YBR013C	4	3	7		YBR180W	5	2	7
YBR016W	2	5	7		YBR246W	3	4	7
YBR058C-A	3	4	7		YBR253W	3	4	7
YBR079C	4	3	7		YBR285W	4	3	7
YBR090C	3	4	7		YBR289W	4	3	7
YBR092C	5	2	7		YBR291C	4	3	7
YBR103W	3	4	7		YBR301W	2	5	7
YBR106W	4	3	7		YCL008C	5	2	7
YBR127C	4	3	7		YCL028W	4	3	7
YBR150C	4	3	7		YCR009C	3	4	7
YBR159W	4	3	7		YCR017C	3	4	7
YBR170C	3	4	7		YCR030C	5	2	7
YBR194W	4	3	7		YCR073W-A	3	4	7
YBR205W	3	4	7		YCR083W	4	3	7
YBR251W	2	5	7		YDL003W	5	2	7
YBR252W	4	3	7		YDL015C	2	5	7
YCL002C	5	2	7		YDL078C	4	3	7
YCL064C	5	2	7		YDL103C	3	4	7
YCR002C	3	4	7		YDL126C	2	5	7
YCR008W	5	2	7		YDL159W	2	5	7
YCR009C	3	4	7		YDL171C	3	4	7
YCR017C	4	3	7		YDL212W	2	5	7
YCR039C	5	2	7		YDL216C	3	4	7
YCR057C	5	2	7		YDL235C	3	4	7
YCR084C	5	2	7		YDR036C	3	4	7
YDL001W	4	3	7		YDR041W	3	4	7
YDL003W	5	2	7		YDR086C	3	4	7
YDL065C	2	5	7		YDR087C	4	3	7
YDL078C	2	5	7		YDR088C	2	5	7
YDL079C	3	4	7		YDR092W	3	4	7
YDL080C	5	2	7		YDR099W	4	3	7
YDL084W	2	5	7		YDR108W	4	3	7
YDL116W	5	2	7		YDR120C	5	2	7
YDL130W	4	3	7		YDR121W	4	3	7
YDL131W	5	2	7		YDR126W	2	5	7
YDL137W	2	5	7		YDR155C	3	4	7
YDL147W	2	5	7		YDR191W	3	4	7
YDL171C	4	3	7		YDR193W	5	2	7
YDL175C	2	5	7		YDR195W	4	3	7
YDL185W	2	5	7		YDR237W	2	5	7
YDL212W	2	5	7		YDR238C	3	4	7
YDL227C	5	2	7		YDR293C	2	5	7
YDR018C	2	5	7		YDR296W	4	3	7
YDR021W	5	2	7		YDR311W	4	3	7
YDR036C	2	5	7		YDR347W	3	4	7
YDR054C	5	2	7		YDR349C	2	5	7
YDR091C	5	2	7		YDR351W	2	5	7
YDR115W	2	5	7		YDR366C	4	3	7
YDR119W	4	3	7		YDR404C	4	3	7
YDR126W	3	4	7		YDR414C	3	4	7
YDR192C	2	5	7		YDR422C	4	3	7
YDR193W	4	3	7		YDR437W	3	4	7
YDR206W	5	2	7		YDR439W	2	5	7
YDR211W	4	3	7		YDR490C	5	2	7
YDR225W	5	2	7		YDR511W	4	3	7
YDR238C	3	4	7		YDR522C	3	4	7
YDR265W	2	5	7		YDR541C	3	4	7
YDR288W	4	3	7		YEL044W	3	4	7
YDR322W	3	4	7		YEL055C	5	2	7
YDR347W	3	4	7		YEL063C	5	2	7
YDR351W	3	4	7		YER007C-A	5	2	7
YDR389W	4	3	7		YER021W	2	5	7
YDR392W	2	5	7		YER031C	3	4	7
YDR437W	3	4	7		YER071C	4	3	7
YDR444W	5	2	7		YER087C-B	2	5	7
YDR459C	4	3	7		YER133W	2	5	7
YDR529C	4	3	7		YER134C	2	5	7
YEL020W-A	4	3	7		YER139C	2	5	7
YEL025C	3	4	7		YER141W	3	4	7
YEL044W	4	3	7		YER155C	3	4	7
YEL047C	5	2	7		YER174C	2	5	7
YEL050C	2	5	7		YER176W	5	2	7
YEL055C	5	2	7		YFL018C	4	3	7
YEL057C	4	3	7		YFL022C	4	3	7
YEL063C	5	2	7		YFL047W	2	5	7
YEL071W	4	3	7		YFR033C	4	3	7
YER011W	3	4	7		YFR035C	3	4	7
YER012W	2	5	7		YFR044C	3	4	7
YER019W	3	4	7		YGL001C	3	4	7
YER057C	2	5	7		YGL008C	5	2	7
YER063W	3	4	7		YGL011C	2	5	7
YER079W	2	5	7		YGL047W	3	4	7
YER081W	4	3	7		YGL080W	2	5	7
YER125W	5	2	7		YGL151W	4	3	7
YER133W	2	5	7		YGL171W	5	2	7
YER174C	3	4	7		YGL215W	5	2	7
YER187W	4	3	7		YGL231C	2	5	7
YFR001W	2	5	7		YGL245W	3	4	7
YFR010W	3	4	7		YGL246C	4	3	7
YFR011C	2	5	7		YGL258W	4	3	7
YFR033C	5	2	7		YGR010W	4	3	7
YGL011C	3	4	7		YGR019W	3	4	7
YGL097W	4	3	7		YGR115C	3	4	7
YGL127C	3	4	7		YGR124W	3	4	7
YGL169W	4	3	7		YGR125W	3	4	7
YGL171W	5	2	7		YGR185C	3	4	7
YGL253W	5	2	7		YGR193C	3	4	7
YGR020C	2	5	7		YGR209C	3	4	7
YGR024C	2	5	7		YGR261C	2	5	7
YGR054W	4	3	7		YGR282C	4	3	7
YGR056W	4	3	7		YHR013C	4	3	7
YGR071C	4	3	7		YHR040W	4	3	7
YGR101W	5	2	7		YHR085W	5	2	7
YGR119C	5	2	7		YHR091C	2	5	7
YGR193C	4	3	7		YHR162W	3	4	7
YGR195W	5	2	7		YHR216W	5	2	7
YGR209C	3	4	7		YIL009W	5	2	7
YGR262C	4	3	7		YIL035C	4	3	7
YGR280C	5	2	7		YIL041W	2	5	7
YHR001W	4	3	7		YIL044C	2	5	7
YHR001W-A	3	4	7		YIL075C	4	3	7
YHR040W	5	2	7		YIL094C	5	2	7
YHR049W	3	4	7		YIL096C	5	2	7
YHR122W	3	4	7		YIL110W	5	2	7
YHR133C	2	5	7		YIL151C	4	3	7
YHR145C	3	4	7		YIR012W	5	2	7
YHR162W	5	2	7		YJL004C	4	3	7
YHR170W	5	2	7		YJL021C	2	5	7
YHR179W	5	2	7		YJL065C	2	5	7
YHR196W	5	2	7		YJL077C	2	5	7
YIL020C	2	5	7		YJL121C	4	3	7
YIL036W	2	5	7		YJL130C	2	5	7
YIL039W	4	3	7		YJL134W	4	3	7
YIL041W	2	5	7		YJL136C	3	4	7
YIL064W	2	5	7		YJL151C	2	5	7
YIL075C	5	2	7		YJL156C	3	4	7
YIL088C	3	4	7		YJL158C	4	3	7
YIL147C	4	3	7		YJL183W	5	2	7
YIL159W	4	3	7		YJR011C	2	5	7
YIL173W	3	4	7		YJR015W	4	3	7
YIR012W	5	2	7		YJR017C	2	5	7
YJL012C	2	5	7		YJR045C	5	2	7
YJL020C	3	4	7		YJR047C	3	4	7
YJL021C	2	5	7		YJR066W	3	4	7
YJL041W	4	3	7		YJR100C	2	5	7
YJL077C	3	4	7		YJR105W	2	5	7
YJL092W	2	5	7		YJR110W	3	4	7
YJL117W	2	5	7		YJR134C	4	3	7
YJL121C	3	4	7		YKL040C	3	4	7
YJL129C	4	3	7		YKL066W	2	5	7
YJL130C	2	5	7		YKL085W	4	3	7
YJL136C	3	4	7		YKL092C	3	4	7
YJL154C	2	5	7		YKL141W	4	3	7
YJL184W	2	5	7		YKL142W	4	3	7
YJL207C	3	4	7		YKL149C	4	3	7
YJR001W	5	2	7		YKL172W	5	2	7
YJR004C	5	2	7		YKL178C	4	3	7
YJR013W	3	4	7		YKL181W	4	3	7
YJR015W	4	3	7		YKL192C	3	4	7
YJR030C	4	3	7		YKR008W	4	3	7
YJR047C	4	3	7		YKR025W	4	3	7
YJR075W	2	5	7		YKR037C	5	2	7
YJR100C	2	5	7		YKR042W	4	3	7
YJR109C	2	5	7		YKR049C	2	5	7
YJR138W	2	5	7		YKR053C	4	3	7
YJR142W	2	5	7		YKR088C	2	5	7
YJR148W	5	2	7		YKR093W	2	5	7
YKL035W	3	4	7		YLL053C	3	4	7
YKL075C	4	3	7		YLR028C	3	4	7
YKL078W	5	2	7		YLR038C	4	3	7
YKL114C	3	4	7		YLR078C	2	5	7
YKL149C	3	4	7		YLR103C	5	2	7
YKL176C	5	2	7		YLR134W	4	3	7
YKL192C	2	5	7		YLR135W	3	4	7
YKL207W	3	4	7		YLR143W	2	5	7
YKL212W	3	4	7		YLR186W	5	2	7
YKR008W	4	3	7		YLR192C	5	2	7
YKR014C	2	5	7		YLR206W	4	3	7
YKR045C	2	5	7		YLR208W	3	4	7
YKR087C	2	5	7		YLR243W	5	2	7
YLL018C	5	2	7		YLR250W	2	5	7
YLL030C	5	2	7		YLR278C	2	5	7
YLL031C	3	4	7		YLR286C	5	2	7
YLR003C	5	2	7		YLR305C	5	2	7
YLR038C	4	3	7		YLR306W	4	3	7
YLR043C	3	4	7		YLR374C	4	3	7
YLR089C	2	5	7		YLR378C	2	5	7
YLR094C	5	2	7		YML018C	5	2	7
YLR102C	2	5	7		YML040W	4	3	7
YLR143W	4	3	7		YML081C-A	2	5	7
YLR153C	4	3	7		YML085C	4	3	7
YLR168C	4	3	7		YML092C	4	3	7
YLR179C	4	3	7		YML104C	2	5	7
YLR180W	5	2	7		YMR030W	2	5	7
YLR186W	4	3	7		YMR046C	4	3	7
YLR224W	3	4	7		YMR080C	4	3	7
YLR248W	3	4	7		YMR086C-A	3	4	7
YLR253W	5	2	7		YMR099C	3	4	7
YLR294C	3	4	7		YMR101C	2	5	7
YLR301W	2	5	7		YMR152W	2	5	7
YLR334C	2	5	7		YMR158W	2	5	7
YLR384C	3	4	7		YMR162C	2	5	7
YLR395C	3	4	7		YMR185W	3	4	7
YLR398C	3	4	7		YMR194C-A	4	3	7
YLR408C	3	4	7		YMR195W	5	2	7
YLR419W	3	4	7		YMR205C	5	2	7
YLR461W	3	4	7		YMR226C	3	4	7
YML001W	2	5	7		YMR319C	5	2	7
YML042W	5	2	7		YNL010W	3	4	7
YML045W	4	3	7		YNL023C	4	3	7
YML063W	2	5	7		YNL055C	2	5	7
YML079W	2	5	7		YNL061W	5	2	7
YML092C	4	3	7		YNL080C	4	3	7
YML094C-A	5	2	7		YNL088W	3	4	7
YMR030W	2	5	7		YNL104C	3	4	7
YMR051C	4	3	7		YNL110C	5	2	7
YMR065W	4	3	7		YNL123W	2	5	7
YMR081C	2	5	7		YNL140C	4	3	7
YMR083W	2	5	7		YNL153C	5	2	7
YMR099C	2	5	7		YNL154C	5	2	7
YMR119W-A	4	3	7		YNL155W	3	4	7
YMR203W	2	5	7		YNL181W	4	3	7
YMR218C	2	5	7		YNL240C	4	3	7
YMR224C	4	3	7		YNL252C	4	3	7
YMR232W	5	2	7		YNL284C	2	5	7
YMR242C	4	3	7		YNL287W	3	4	7
YMR271C	3	4	7		YNL290W	3	4	7
YMR274C	3	4	7		YNL323W	4	3	7
YMR275C	4	3	7		YNR052C	2	5	7
YMR305C	3	4	7		YOL043C	2	5	7
YMR307W	5	2	7		YOL063C	3	4	7
YMR308C	3	4	7		YOL094C	5	2	7
YMR318C	4	3	7		YOL106W	5	2	7
YNL006W	5	2	7		YOL109W	4	3	7
YNL010W	3	4	7		YOL123W	4	3	7
YNL039W	4	3	7		YOL136C	5	2	7
YNL048W	4	3	7		YOR061W	3	4	7
YNL053W	4	3	7		YOR067C	3	4	7
YNL055C	4	3	7		YOR084W	5	2	7
YNL088W	4	3	7		YOR091W	5	2	7
YNL177C	2	5	7		YOR093C	3	4	7
YNL181W	4	3	7		YOR112W	4	3	7
YNL182C	5	2	7		YOR127W	2	5	7
YNL213C	2	5	7		YOR145C	5	2	7
YNL226W	4	3	7		YOR163W	4	3	7
YNL240C	3	4	7		YOR165W	5	2	7
YNL256W	4	3	7		YOR194C	4	3	7
YNL273W	5	2	7		YOR219C	2	5	7
YNL290W	3	4	7		YOR225W	5	2	7
YNL327W	4	3	7		YOR232W	2	5	7
YNR015W	3	4	7		YOR247W	3	4	7
YNR025C	5	2	7		YOR249C	3	4	7
YNR043W	4	3	7		YOR285W	2	5	7
YNR076W	3	4	7		YOR286W	3	4	7
YOL032W	4	3	7		YOR294W	3	4	7
YOL065C	3	4	7		YOR311C	3	4	7
YOL094C	5	2	7		YOR332W	3	4	7
YOL100W	2	5	7		YOR370C	4	3	7
YOL165C	5	2	7		YOR388C	4	3	7
YOR045W	3	4	7		YPL042C	3	4	7
YOR052C	5	2	7		YPL043W	5	2	7
YOR101W	5	2	7		YPL085W	3	4	7
YOR108W	5	2	7		YPL086C	5	2	7
YOR138C	3	4	7		YPL117C	4	3	7
YOR174W	2	5	7		YPL127C	2	5	7
YOR194C	3	4	7		YPL135W	4	3	7
YOR206W	4	3	7		YPL190C	3	4	7
YOR207C	3	4	7		YPL215W	2	5	7
YOR234C	4	3	7		YPL225W	4	3	7
YOR251C	3	4	7		YPL227C	3	4	7
YOR262W	4	3	7		YPL239W	2	5	7
YOR294W	2	5	7		YPL264C	3	4	7
YOR311C	2	5	7		YPL266W	4	3	7
YOR329C	2	5	7		YPL267W	4	3	7
YOR335C	5	2	7		YPR011C	2	5	7
YOR375C	5	2	7		YPR036W-A	3	4	7
YPL048W	4	3	7		YPR052C	5	2	7
YPL078C	2	5	7		YPR057W	4	3	7
YPL085W	2	5	7		YPR083W	3	4	7
YPL086C	5	2	7		YPR114W	2	5	7
YPL095C	5	2	7		YPR137W	4	3	7
YPL129W	3	4	7		YPR189W	2	5	7
YPL163C	2	5	7		YAL020C	4	2	6
YPL173W	3	4	7		YAL034W-A	5	1	6
YPL210C	5	2	7		YAL045C	1	5	6
YPL215W	3	4	7		YBL001C	4	2	6
YPL228W	4	3	7		YBL025W	4	2	6
YPL239W	3	4	7		YBL030C	4	2	6
YPL242C	2	5	7		YBL032W	3	3	6
YPR010C	2	5	7		YBL056W	5	1	6
YPR018W	4	3	7		YBL066C	4	2	6
YPR048W	5	2	7		YBL085W	3	3	6
YPR124W	5	2	7		YBR040W	5	1	6
YPR129W	3	4	7		YBR041W	2	4	6
YPR130C	5	2	7		YBR059C	1	5	6
YPR140W	4	3	7		YBR090C	3	3	6
YPR163C	5	2	7		YBR096W	4	2	6
YPR189W	3	4	7		YBR112C	3	3	6
YPR198W	2	5	7		YBR122C	2	4	6
YAL008W	1	5	6		YBR159W	4	2	6
YAL016W	1	5	6		YBR233W	2	4	6
YAR002C-A	1	5	6		YBR251W	3	3	6
YAR029W	3	3	6		YBR261C	2	4	6
YBL010C	4	2	6		YBR265W	2	4	6
YBL040C	1	5	6		YCL004W	5	1	6
YBL055C	2	4	6		YCL005W-A	5	1	6
YBL056W	4	2	6		YCL011C	5	1	6
YBL057C	3	3	6		YCL021W-A	5	1	6
YBL095W	3	3	6		YCL024W	5	1	6
YBR014C	1	5	6		YCL031C	5	1	6
YBR022W	2	4	6		YCL032W	5	1	6
YBR040W	5	1	6		YCL033C	4	2	6
YBR041W	3	3	6		YCR016W	5	1	6
YBR059C	1	5	6		YCR025C	5	1	6
YBR060C	4	2	6		YCR027C	5	1	6
YBR096W	1	5	6		YCR036W	3	3	6
YBR112C	3	3	6		YCR052W	5	1	6
YBR130C	3	3	6		YCR054C	5	1	6
YBR131W	3	3	6		YDL001W	5	1	6
YBR204C	1	5	6		YDL002C	3	3	6
YBR214W	1	5	6		YDL020C	5	1	6
YBR233W	2	4	6		YDL025C	2	4	6
YBR261C	1	5	6		YDL029W	2	4	6
YBR285W	3	3	6		YDL035C	4	2	6
YBR291C	3	3	6		YDL040C	5	1	6
YCL011C	5	1	6		YDL044C	4	2	6
YCL028W	2	4	6		YDL065C	3	3	6
YCL033C	1	5	6		YDL080C	5	1	6
YCL058C	5	1	6		YDL095W	3	3	6
YCL067C	3	3	6		YDL116W	5	1	6
YCR004C	2	4	6		YDL130W	3	3	6
YCR020C-A	2	4	6		YDL147W	3	3	6
YCR024C-A	5	1	6		YDL158C	4	2	6
YCR030C	3	3	6		YDL175C	2	4	6
YCR052W	4	2	6		YDL230W	2	4	6
YCR054C	5	1	6		YDL231C	4	2	6
YCR069W	3	3	6		YDR018C	4	2	6
YCR082W	3	3	6		YDR039C	4	2	6
YCR086W	4	2	6		YDR054C	5	1	6
YDL027C	1	5	6		YDR084C	1	5	6
YDL040C	5	1	6		YDR115W	2	4	6
YDL074C	1	5	6		YDR119W	4	2	6
YDL082W	1	5	6		YDR148C	4	2	6
YDL108W	2	4	6		YDR176W	4	2	6
YDL123W	2	4	6		YDR178W	1	5	6
YDL231C	4	2	6		YDR199W	5	1	6
YDR003W	1	5	6		YDR211W	5	1	6
YDR022C	3	3	6		YDR259C	1	5	6
YDR068W	3	3	6		YDR264C	2	4	6
YDR088C	3	3	6		YDR272W	3	3	6
YDR097C	3	3	6		YDR280W	4	2	6
YDR103W	5	1	6		YDR287W	4	2	6
YDR121W	3	3	6		YDR354W	1	5	6
YDR148C	4	2	6		YDR377W	5	1	6
YDR166C	3	3	6		YDR380W	4	2	6
YDR178W	1	5	6		YDR381W	5	1	6
YDR191W	3	3	6		YDR406W	1	5	6
YDR207C	3	3	6		YDR451C	4	2	6
YDR264C	2	4	6		YDR463W	3	3	6
YDR275W	4	2	6		YDR517W	1	5	6
YDR280W	5	1	6		YDR529C	5	1	6
YDR293C	1	5	6		YEL036C	4	2	6
YDR295C	4	2	6		YEL058W	2	4	6
YDR296W	2	4	6		YEL072W	5	1	6
YDR311W	4	2	6		YER010C	3	3	6
YDR377W	5	1	6		YER011W	5	1	6
YDR381W	5	1	6		YER012W	3	3	6
YDR390C	4	2	6		YER042W	2	4	6
YDR407C	3	3	6		YER066W	5	1	6
YDR418W	4	2	6		YER072W	1	5	6
YDR463W	2	4	6		YER100W	3	3	6
YDR486C	2	4	6		YER125W	5	1	6
YDR511W	3	3	6		YER126C	5	1	6
YDR517W	1	5	6		YER148W	2	4	6
YDR522C	3	3	6		YER187W	4	2	6
YDR541C	2	4	6		YFL017C	5	1	6
YEL015W	4	2	6		YFL067W	5	1	6
YEL022W	4	2	6		YFR001W	2	4	6
YEL061C	3	3	6		YFR024C-A	4	2	6
YER017C	3	3	6		YFR032C-A	1	5	6
YER035W	1	5	6		YGL137W	5	1	6
YER042W	1	5	6		YGL145W	2	4	6
YER046W	1	5	6		YGL155W	3	3	6
YER071C	3	3	6		YGL172W	3	3	6
YER087C-B	2	4	6		YGL173C	4	2	6
YER093C	3	3	6		YGL201C	4	2	6
YER095W	4	2	6		YGL210W	4	2	6
YER134C	2	4	6		YGL226C-A	2	4	6
YER155C	3	3	6		YGL226W	2	4	6
YER170W	3	3	6		YGL242C	1	5	6
YER176W	4	2	6		YGR020C	1	5	6
YER183C	3	3	6		YGR024C	4	2	6
YFL047W	4	2	6		YGR042W	3	3	6
YFR002W	4	2	6		YGR052W	4	2	6
YFR029W	1	5	6		YGR054W	4	2	6
YFR041C	4	2	6		YGR056W	3	3	6
YFR044C	2	4	6		YGR081C	5	1	6
YFR051C	2	4	6		YGR093W	2	4	6
YGL008C	5	1	6		YGR094W	3	3	6
YGL040C	5	1	6		YGR101W	3	3	6
YGL066W	2	4	6		YGR108W	5	1	6
YGL069C	2	4	6		YGR113W	4	2	6
YGL098W	4	2	6		YGR136W	3	3	6
YGL137W	5	1	6		YGR137W	1	5	6
YGL148W	2	4	6		YGR163W	2	4	6
YGL155W	3	3	6		YGR181W	1	5	6
YGL174W	1	5	6		YGR195W	4	2	6
YGL198W	2	4	6		YGR205W	5	1	6
YGL200C	1	5	6		YGR229C	4	2	6
YGL213C	3	3	6		YGR232W	3	3	6
YGL243W	3	3	6		YGR271W	2	4	6
YGL246C	5	1	6		YGR277C	3	3	6
YGR021W	4	2	6		YGR283C	2	4	6
YGR026W	2	4	6		YGR284C	1	5	6
YGR037C	1	5	6		YHL030W	5	1	6
YGR049W	4	2	6		YHL031C	3	3	6
YGR063C	1	5	6		YHR001W-A	5	1	6
YGR081C	5	1	6		YHR007C	3	3	6
YGR087C	5	1	6		YHR071W	1	5	6
YGR108W	5	1	6		YHR072W-A	4	2	6
YGR124W	3	3	6		YHR078W	3	3	6
YGR136W	4	2	6		YHR089C	3	3	6
YGR163W	2	4	6		YHR114W	3	3	6
YGR167W	2	4	6		YHR133C	3	3	6
YGR181W	2	4	6		YHR149C	5	1	6
YGR244C	2	4	6		YHR163W	2	4	6
YGR283C	4	2	6		YHR187W	2	4	6
YGR284C	2	4	6		YIL008W	4	2	6
YGR294W	2	4	6		YIL029C	1	5	6
YHL031C	2	4	6		YIL033C	4	2	6
YHR017W	3	3	6		YIL063C	4	2	6
YHR020W	5	1	6		YIL085C	2	4	6
YHR037W	3	3	6		YIL086C	1	5	6
YHR057C	1	5	6		YIL091C	5	1	6
YHR071W	1	5	6		YIL123W	3	3	6
YHR078W	2	4	6		YIL124W	2	4	6
YHR089C	2	4	6		YIL139C	4	2	6
YHR108W	4	2	6		YIL147C	3	3	6
YHR112C	1	5	6		YIR002C	3	3	6
YHR114W	3	3	6		YIR022W	1	5	6
YHR131C	5	1	6		YIR034C	3	3	6
YHR149C	5	1	6		YJL012C	2	4	6
YHR163W	2	4	6		YJL030W	1	5	6
YHR200W	4	2	6		YJL041W	3	3	6
YIL029C	1	5	6		YJL062W-A	2	4	6
YIL034C	1	5	6		YJL082W	4	2	6
YIL035C	3	3	6		YJL111W	5	1	6
YIL051C	1	5	6		YJL129C	4	2	6
YIL076W	1	5	6		YJL144W	1	5	6
YIL085C	3	3	6		YJL154C	1	5	6
YIL086C	1	5	6		YJL207C	4	2	6
YIL096C	3	3	6		YJL217W	3	3	6
YIL117C	1	5	6		YJR014W	4	2	6
YIL126W	4	2	6		YJR040W	3	3	6
YIL139C	4	2	6		YJR098C	3	3	6
YIL151C	2	4	6		YJR118C	3	3	6
YIL156W	3	3	6		YJR119C	4	2	6
YIR021W	4	2	6		YJR130C	2	4	6
YIR022W	1	5	6		YJR135C	1	5	6
YIR034C	4	2	6		YKL004W	5	1	6
YIR037W	3	3	6		YKL023W	1	5	6
YJL030W	1	5	6		YKL029C	4	2	6
YJL061W	4	2	6		YKL032C	5	1	6
YJL109C	5	1	6		YKL034W	4	2	6
YJL115W	3	3	6		YKL067W	1	5	6
YJL148W	5	1	6		YKL072W	5	1	6
YJL151C	2	4	6		YKL106W	4	2	6
YJL156C	3	3	6		YKL125W	4	2	6
YJL178C	2	4	6		YKL146W	4	2	6
YJL192C	2	4	6		YKL190W	2	4	6
YJL218W	3	3	6		YKL207W	2	4	6
YJL223C	1	5	6		YKL210W	2	4	6
YJR017C	1	5	6		YKL214C	4	2	6
YJR025C	1	5	6		YKL218C	1	5	6
YJR027W	1	5	6		YKR033C	2	4	6
YJR068W	3	3	6		YKR035C	2	4	6
YJR069C	1	5	6		YKR080W	2	4	6
YJR071W	5	1	6		YKR083C	4	2	6
YJR088C	3	3	6		YKR086W	2	4	6
YJR108W	1	5	6		YLL011W	5	1	6
YJR111C	4	2	6		YLL023C	3	3	6
YJR119C	2	4	6		YLL030C	5	1	6
YJR155W	3	3	6		YLL041C	4	2	6
YKL003C	2	4	6		YLL042C	4	2	6
YKL004W	5	1	6		YLL050C	2	4	6
YKL009W	3	3	6		YLR013W	4	2	6
YKL011C	3	3	6		YLR032W	1	5	6
YKL021C	5	1	6		YLR056W	2	4	6
YKL032C	4	2	6		YLR067C	4	2	6
YKL034W	4	2	6		YLR071C	4	2	6
YKL040C	3	3	6		YLR094C	5	1	6
YKL043W	5	1	6		YLR118C	2	4	6
YKL062W	3	3	6		YLR146C	3	3	6
YKL063C	3	3	6		YLR174W	4	2	6
YKL122C	1	5	6		YLR183C	5	1	6
YKL125W	3	3	6		YLR215C	4	2	6
YKL146W	3	3	6		YLR224W	3	3	6
YKL160W	1	5	6		YLR227C	5	1	6
YKL196C	1	5	6		YLR283W	4	2	6
YKL204W	2	4	6		YLR310C	4	2	6
YKR038C	2	4	6		YLR312W-A	3	3	6
YKR080W	1	5	6		YLR330W	3	3	6
YKR086W	3	3	6		YLR351C	2	4	6
YKR088C	1	5	6		YLR395C	2	4	6
YLL011W	5	1	6		YLR419W	3	3	6
YLL012W	4	2	6		YLR430W	2	4	6
YLL050C	1	5	6		YLR447C	2	4	6
YLL053C	3	3	6		YML001W	2	4	6
YLR024C	3	3	6		YML015C	2	4	6
YLR027C	3	3	6		YML031W	1	5	6
YLR028C	3	3	6		YML045W	4	2	6
YLR046C	4	2	6		YML094C-A	3	3	6
YLR072W	5	1	6		YML095C	2	4	6
YLR084C	1	5	6		YML129C	2	4	6
YLR118C	1	5	6		YMR005W	2	4	6
YLR146C	3	3	6		YMR062C	1	5	6
YLR170C	3	3	6		YMR064W	3	3	6
YLR183C	5	1	6		YMR065W	4	2	6
YLR206W	2	4	6		YMR072W	4	2	6
YLR214W	5	1	6		YMR074C	2	4	6
YLR215C	3	3	6		YMR091C	3	3	6
YLR216C	5	1	6		YMR107W	3	3	6
YLR223C	3	3	6		YMR163C	2	4	6
YLR227C	5	1	6		YMR230W	1	5	6
YLR282C	1	5	6		YMR231W	3	3	6
YLR335W	4	2	6		YMR236W	1	5	6
YLR351C	2	4	6		YMR244C-A	4	2	6
YLR430W	2	4	6		YMR256C	5	1	6
YLR454W	2	4	6		YMR271C	2	4	6
YML012W	3	3	6		YMR273C	4	2	6
YML015C	2	4	6		YMR275C	4	2	6
YML020W	3	3	6		YMR278W	3	3	6
YML040W	4	2	6		YMR295C	1	5	6
YML101C	5	1	6		YMR298W	1	5	6
YML116W-A	2	4	6		YMR308C	3	3	6
YML129C	3	3	6		YMR318C	4	2	6
YMR019W	5	1	6		YNL006W	4	2	6
YMR064W	3	3	6		YNL035C	5	1	6
YMR075W	4	2	6		YNL048W	4	2	6
YMR086C-A	4	2	6		YNL087W	3	3	6
YMR104C	1	5	6		YNL169C	2	4	6
YMR108W	5	1	6		YNL177C	1	5	6
YMR126C	4	2	6		YNL207W	5	1	6
YMR128W	4	2	6		YNL213C	2	4	6
YMR141C	4	2	6		YNL258C	4	2	6
YMR146C	5	1	6		YNL276C	4	2	6
YMR152W	2	4	6		YNL280C	2	4	6
YMR154C	5	1	6		YNL281W	3	3	6
YMR161W	4	2	6		YNL283C	3	3	6
YMR163C	5	1	6		YNL291C	1	5	6
YMR182C	2	4	6		YNL329C	4	2	6
YMR193W	2	4	6		YNR014W	1	5	6
YMR214W	2	4	6		YNR015W	3	3	6
YMR219W	3	3	6		YNR028W	3	3	6
YMR230W	1	5	6		YNR031C	5	1	6
YMR236W	1	5	6		YNR032W	1	5	6
YMR244C-A	4	2	6		YNR035C	1	5	6
YMR256C	5	1	6		YNR039C	3	3	6
YMR277W	3	3	6		YNR043W	2	4	6
YMR286W	1	5	6		YNR063W	4	2	6
YMR316C-B	1	5	6		YOL008W	1	5	6
YNL027W	1	5	6		YOL012C	4	2	6
YNL051W	4	2	6		YOL018C	3	3	6
YNL058C	1	5	6		YOL030W	5	1	6
YNL123W	3	3	6		YOL054W	3	3	6
YNL129W	2	4	6		YOL065C	4	2	6
YNL152W	4	2	6		YOL068C	1	5	6
YNL155W	2	4	6		YOL079W	4	2	6
YNL199C	3	3	6		YOL088C	4	2	6
YNL274C	1	5	6		YOL100W	1	5	6
YNL280C	2	4	6		YOL145C	3	3	6
YNL283C	4	2	6		YOR002W	3	3	6
YNL291C	1	5	6		YOR039W	4	2	6
YNL312W	1	5	6		YOR051C	5	1	6
YNL323W	3	3	6		YOR052C	3	3	6
YNR021W	3	3	6		YOR070C	4	2	6
YNR032W	2	4	6		YOR090C	4	2	6
YNR044W	4	2	6		YOR092W	2	4	6
YNR052C	4	2	6		YOR121C	1	5	6
YOL027C	4	2	6		YOR137C	1	5	6
YOL054W	4	2	6		YOR142W	1	5	6
YOL063C	4	2	6		YOR188W	2	4	6
YOL064C	3	3	6		YOR195W	5	1	6
YOL068C	1	5	6		YOR200W	5	1	6
YOR007C	5	1	6		YOR210W	4	2	6
YOR037W	2	4	6		YOR234C	4	2	6
YOR039W	5	1	6		YOR248W	4	2	6
YOR041C	1	5	6		YOR258W	1	5	6
YOR051C	5	1	6		YOR265W	4	2	6
YOR061W	4	2	6		YOR275C	1	5	6
YOR067C	3	3	6		YOR324C	3	3	6
YOR078W	4	2	6		YOR330C	1	5	6
YOR090C	4	2	6		YOR389W	1	5	6
YOR127W	3	3	6		YPL004C	2	4	6
YOR142W	4	2	6		YPL008W	2	4	6
YOR149C	4	2	6		YPL010W	2	4	6
YOR188W	2	4	6		YPL017C	4	2	6
YOR195W	4	2	6		YPL019C	2	4	6
YOR196C	5	1	6		YPL022W	1	5	6
YOR219C	2	4	6		YPL049C	3	3	6
YOR261C	4	2	6		YPL084W	3	3	6
YOR271C	1	5	6		YPL106C	4	2	6
YOR299W	2	4	6		YPL119C	3	3	6
YOR305W	4	2	6		YPL133C	4	2	6
YOR332W	4	2	6		YPL137C	1	5	6
YOR336W	4	2	6		YPL144W	5	1	6
YPL010W	2	4	6		YPL146C	5	1	6
YPL013C	2	4	6		YPL149W	2	4	6
YPL028W	4	2	6		YPL169C	3	3	6
YPL082C	2	4	6		YPL184C	2	4	6
YPL112C	4	2	6		YPL196W	3	3	6
YPL119C	3	3	6		YPL255W	4	2	6
YPL127C	2	4	6		YPR025C	2	4	6
YPL135W	5	1	6		YPR028W	1	5	6
YPL144W	5	1	6		YPR054W	3	3	6
YPL146C	5	1	6		YPR070W	4	2	6
YPL159C	3	3	6		YPR072W	3	3	6
YPL169C	4	2	6		YPR100W	2	4	6
YPL190C	5	1	6		YPR105C	4	2	6
YPL225W	1	5	6		YPR113W	2	4	6
YPL231W	3	3	6		YPR130C	3	3	6
YPL249C	4	2	6		YPR145W	3	3	6
YPL267W	2	4	6		YPR155C	2	4	6
YPR019W	5	1	6		YAL002W	3	2	5
YPR023C	4	2	6		YAL004W	4	1	5
YPR025C	3	3	6		YAL046C	1	4	5
YPR083W	4	2	6		YAR002C-A	2	3	5
YPR088C	5	1	6		YBL033C	3	2	5
YPR145W	5	1	6		YBL036C	4	1	5
YPR158W	5	1	6		YBL050W	2	3	5
YPR165W	1	5	6		YBL051C	2	3	5
YPR181C	4	2	6		YBL058W	2	3	5
YAL002W	2	3	5		YBL059W	3	2	5
YAL011W	2	3	5		YBL102W	1	4	5
YBL030C	3	2	5		YBR014C	3	2	5
YBL038W	4	1	5		YBR016W	2	3	5
YBL051C	3	2	5		YBR024W	1	4	5
YBL101C	3	2	5		YBR075W	4	1	5
YBL102W	1	4	5		YBR104W	4	1	5
YBR042C	2	3	5		YBR162C	2	3	5
YBR111C	1	4	5		YBR175W	2	3	5
YBR121C	2	3	5		YBR184W	3	2	5
YBR171W	1	4	5		YBR209W	1	4	5
YBR177C	4	1	5		YBR210W	2	3	5
YBR210W	2	3	5		YBR214W	1	4	5
YBR253W	3	2	5		YBR245C	1	4	5
YBR256C	1	4	5		YBR256C	1	4	5
YBR263W	2	3	5		YBR288C	2	3	5
YBR265W	2	3	5		YBR300C	1	4	5
YBR288C	3	2	5		YCL067C	4	1	5
YBR300C	1	4	5		YCR007C	1	4	5
YCL021W-A	4	1	5		YCR088W	3	2	5
YCL056C	3	2	5		YDL013W	1	4	5
YDL002C	1	4	5		YDL073W	1	4	5
YDL004W	2	3	5		YDL074C	1	4	5
YDL015C	1	4	5		YDL076C	3	2	5
YDL035C	4	1	5		YDL079C	4	1	5
YDL042C	4	1	5		YDL098C	4	1	5
YDL044C	4	1	5		YDL108W	2	3	5
YDL057W	2	3	5		YDL123W	2	3	5
YDL073W	1	4	5		YDL131W	4	1	5
YDL076C	1	4	5		YDL135C	1	4	5
YDL098C	3	2	5		YDL173W	1	4	5
YDL110C	1	4	5		YDL185W	2	3	5
YDL120W	1	4	5		YDL202W	3	2	5
YDL121C	2	3	5		YDR009W	3	2	5
YDL135C	1	4	5		YDR019C	1	4	5
YDL142C	2	3	5		YDR022C	4	1	5
YDL158C	4	1	5		YDR062W	4	1	5
YDL209C	3	2	5		YDR065W	2	3	5
YDL216C	2	3	5		YDR068W	4	1	5
YDR007W	1	4	5		YDR072C	1	4	5
YDR039C	2	3	5		YDR085C	1	4	5
YDR041W	1	4	5		YDR090C	4	1	5
YDR062W	4	1	5		YDR103W	1	4	5
YDR071C	3	2	5		YDR128W	1	4	5
YDR072C	1	4	5		YDR142C	4	1	5
YDR076W	2	3	5		YDR166C	4	1	5
YDR084C	1	4	5		YDR227W	2	3	5
YDR086C	2	3	5		YDR265W	2	3	5
YDR108W	3	2	5		YDR288W	4	1	5
YDR128W	1	4	5		YDR298C	4	1	5
YDR131C	3	2	5		YDR301W	3	2	5
YDR142C	4	1	5		YDR319C	3	2	5
YDR150W	1	4	5		YDR335W	2	3	5
YDR167W	1	4	5		YDR342C	4	1	5
YDR176W	3	2	5		YDR381C-A	4	1	5
YDR195W	3	2	5		YDR389W	2	3	5
YDR227W	1	4	5		YDR413C	3	2	5
YDR248C	2	3	5		YDR415C	4	1	5
YDR272W	2	3	5		YDR454C	1	4	5
YDR298C	3	2	5		YDR457W	1	4	5
YDR301W	2	3	5		YDR486C	2	3	5
YDR307W	3	2	5		YDR494W	2	3	5
YDR335W	2	3	5		YDR498C	3	2	5
YDR358W	1	4	5		YEL004W	4	1	5
YDR366C	4	1	5		YEL022W	2	3	5
YDR404C	2	3	5		YEL030C-A	4	1	5
YDR408C	2	3	5		YEL053C	2	3	5
YDR414C	3	2	5		YEL061C	4	1	5
YDR432W	3	2	5		YER013W	3	2	5
YDR454C	3	2	5		YER029C	3	2	5
YDR457W	1	4	5		YER035W	3	2	5
YDR460W	4	1	5		YER057C	2	3	5
YDR494W	1	4	5		YER062C	4	1	5
YDR498C	2	3	5		YER063W	2	3	5
YEL030C-A	4	1	5		YER073W	1	4	5
YEL053C	3	2	5		YER080W	4	1	5
YEL058W	3	2	5		YER083C	1	4	5
YER013W	3	2	5		YER143W	4	1	5
YER058W	3	2	5		YER166W	3	2	5
YER068W	4	1	5		YER182W	2	3	5
YER072W	1	4	5		YFL010C	1	4	5
YER074W-A	2	3	5		YFL025C	2	3	5
YER083C	2	3	5		YFR011C	3	2	5
YER112W	3	2	5		YFR013W	3	2	5
YER115C	1	4	5		YFR050C	2	3	5
YER129W	3	2	5		YFR053C	1	4	5
YER139C	2	3	5		YGL025C	2	3	5
YER160C	1	4	5		YGL026C	1	4	5
YER173W	3	2	5		YGL039W	1	4	5
YER182W	1	4	5		YGL040C	3	2	5
YER186C	3	2	5		YGL055W	1	4	5
YFL017W-A	1	4	5		YGL066W	1	4	5
YFR025C	4	1	5		YGL086W	3	2	5
YGL020C	2	3	5		YGL087C	2	3	5
YGL025C	3	2	5		YGL109W	1	4	5
YGL038C	4	1	5		YGL127C	2	3	5
YGL047W	2	3	5		YGL136C	1	4	5
YGL065C	3	2	5		YGL148W	3	2	5
YGL094C	4	1	5		YGL185C	2	3	5
YGL114W	4	1	5		YGL243W	3	2	5
YGL145W	1	4	5		YGL244W	4	1	5
YGL151W	3	2	5		YGR009C	1	4	5
YGL158W	1	4	5		YGR051C	1	4	5
YGL201C	4	1	5		YGR071C	3	2	5
YGL206C	3	2	5		YGR084C	2	3	5
YGL223C	4	1	5		YGR132C	3	2	5
YGL226C-A	1	4	5		YGR170W	3	2	5
YGL231C	1	4	5		YGR184C	2	3	5
YGL244W	4	1	5		YGR189C	1	4	5
YGL258W	2	3	5		YGR241C	3	2	5
YGR009C	1	4	5		YGR262C	3	2	5
YGR046W	1	4	5		YGR276C	4	1	5
YGR091W	3	2	5		YGR294W	2	3	5
YGR093W	3	2	5		YHL008C	4	1	5
YGR094W	3	2	5		YHL009C	2	3	5
YGR132C	3	2	5		YHL023C	4	1	5
YGR137W	1	4	5		YHR073W	2	3	5
YGR138C	3	2	5		YHR110W	1	4	5
YGR156W	4	1	5		YHR112C	1	4	5
YGR170W	1	4	5		YHR143W-A	2	3	5
YGR180C	4	1	5		YHR190W	1	4	5
YGR184C	3	2	5		YHR191C	1	4	5
YGR189C	1	4	5		YHR200W	3	2	5
YGR204W	4	1	5		YHR202W	4	1	5
YGR207C	1	4	5		YIL010W	1	4	5
YGR217W	1	4	5		YIL030C	3	2	5
YGR223C	3	2	5		YIL034C	2	3	5
YGR232W	3	2	5		YIL051C	2	3	5
YGR238C	1	4	5		YIL084C	4	1	5
YGR241C	3	2	5		YIL118W	2	3	5
YGR271W	1	4	5		YIL159W	4	1	5
YHL029C	4	1	5		YIL161W	1	4	5
YHR046C	3	2	5		YIR007W	2	3	5
YHR079C	4	1	5		YIR035C	3	2	5
YHR143W-A	2	3	5		YIR037W	3	2	5
YHR187W	3	2	5		YJL018W	4	1	5
YHR190W	3	2	5		YJL068C	1	4	5
YHR191C	2	3	5		YJL085W	3	2	5
YHR202W	4	1	5		YJL115W	3	2	5
YIL033C	1	4	5		YJL117W	3	2	5
YIL044C	2	3	5		YJL124C	3	2	5
YIL056W	1	4	5		YJL165C	1	4	5
YIL062C	2	3	5		YJL178C	2	3	5
YIL082W	2	3	5		YJR025C	3	2	5
YIL084C	3	2	5		YJR033C	2	3	5
YIL091C	4	1	5		YJR069C	1	4	5
YIL129C	2	3	5		YJR085C	2	3	5
YIR002C	3	2	5		YJR138W	2	3	5
YIR006C	4	1	5		YJR155W	2	3	5
YIR010W	4	1	5		YKL003C	1	4	5
YIR035C	3	2	5		YKL009W	2	3	5
YJL018W	4	1	5		YKL028W	2	3	5
YJL062W-A	2	3	5		YKL035W	4	1	5
YJL067W	1	4	5		YKL039W	3	2	5
YJL085W	3	2	5		YKL062W	3	2	5
YJL139C	2	3	5		YKL117W	2	3	5
YJL143W	3	2	5		YKL135C	4	1	5
YJL147C	3	2	5		YKL159C	1	4	5
YJL173C	2	3	5		YKL162C	3	2	5
YJR022W	1	4	5		YKL196C	1	4	5
YJR033C	2	3	5		YKL212W	3	2	5
YJR066W	3	2	5		YKL213C	2	3	5
YJR067C	4	1	5		YKR038C	3	2	5
YJR105W	2	3	5		YKR045C	3	2	5
YJR106W	1	4	5		YKR058W	3	2	5
YJR118C	3	2	5		YKR070W	3	2	5
YJR130C	2	3	5		YLL040C	2	3	5
YJR135C	2	3	5		YLR019W	1	4	5
YKL006C-A	2	3	5		YLR043C	4	1	5
YKL067W	2	3	5		YLR050C	3	2	5
YKL085W	3	2	5		YLR084C	1	4	5
YKL094W	3	2	5		YLR089C	3	2	5
YKL096W	2	3	5		YLR093C	3	2	5
YKL117W	1	4	5		YLR099C	2	3	5
YKL134C	3	2	5		YLR102C	2	3	5
YKL141W	2	3	5		YLR113W	1	4	5
YKL162C	2	3	5		YLR153C	2	3	5
YKL186C	1	4	5		YLR155C	4	1	5
YKL190W	1	4	5		YLR165C	4	1	5
YKL203C	2	3	5		YLR169W	4	1	5
YKL210W	3	2	5		YLR200W	1	4	5
YKL220C	3	2	5		YLR216C	4	1	5
YKR004C	3	2	5		YLR225C	3	2	5
YKR018C	3	2	5		YLR239C	1	4	5
YKR035C	1	4	5		YLR242C	3	2	5
YKR037C	3	2	5		YLR248W	4	1	5
YKR046C	2	3	5		YLR275W	2	3	5
YKR049C	1	4	5		YLR294C	2	3	5
YKR091W	1	4	5		YLR301W	2	3	5
YKR098C	2	3	5		YLR335W	2	3	5
YLL017W	3	2	5		YLR357W	3	2	5
YLL040C	2	3	5		YLR364W	2	3	5
YLL041C	3	2	5		YLR411W	2	3	5
YLL042C	3	2	5		YLR415C	3	2	5
YLR032W	2	3	5		YML020W	1	4	5
YLR050C	3	2	5		YML021C	2	3	5
YLR056W	3	2	5		YML051W	2	3	5
YLR078C	2	3	5		YML059C	3	2	5
YLR106C	3	2	5		YML069W	4	1	5
YLR135W	4	1	5		YML070W	4	1	5
YLR139C	1	4	5		YML097C	1	4	5
YLR171W	1	4	5		YML101C	3	2	5
YLR191W	3	2	5		YML116W-A	1	4	5
YLR193C	1	4	5		YMR026C	2	3	5
YLR208W	1	4	5		YMR047C	1	4	5
YLR220W	2	3	5		YMR073C	2	3	5
YLR229C	2	3	5		YMR092C	3	2	5
YLR242C	2	3	5		YMR104C	1	4	5
YLR265C	3	2	5		YMR126C	3	2	5
YLR277C	4	1	5		YMR156C	3	2	5
YLR278C	2	3	5		YMR182C	2	3	5
YLR306W	2	3	5		YMR188C	2	3	5
YLR310C	3	2	5		YMR193W	3	2	5
YLR329W	2	3	5		YMR224C	2	3	5
YLR330W	4	1	5		YMR234W	2	3	5
YLR362W	4	1	5		YMR288W	4	1	5
YLR439W	2	3	5		YMR301C	4	1	5
YML007W	2	3	5		YMR313C	2	3	5
YML011C	3	2	5		YMR316C-B	1	4	5
YML031W	3	2	5		YNL057W	1	4	5
YML038C	4	1	5		YNL058C	1	4	5
YML059C	3	2	5		YNL065W	3	2	5
YML062C	2	3	5		YNL150W	2	3	5
YML069W	4	1	5		YNL160W	3	2	5
YML103C	2	3	5		YNL183C	4	1	5
YML104C	2	3	5		YNL226W	4	1	5
YML107C	3	2	5		YNL228W	3	2	5
YML119W	2	3	5		YNL253W	4	1	5
YMR005W	1	4	5		YNL320W	2	3	5
YMR027W	1	4	5		YNL322C	2	3	5
YMR044W	1	4	5		YNR025C	4	1	5
YMR047C	3	2	5		YNR026C	4	1	5
YMR073C	2	3	5		YNR041C	1	4	5
YMR101C	2	3	5		YNR044W	3	2	5
YMR162C	2	3	5		YNR049C	2	3	5
YMR228W	2	3	5		YNR073C	2	3	5
YMR234W	4	1	5		YNR076W	3	2	5
YMR245W	3	2	5		YOL004W	2	3	5
YMR261C	1	4	5		YOL011W	3	2	5
YMR294W-A	1	4	5		YOL027C	4	1	5
YMR295C	3	2	5		YOL044W	3	2	5
YMR312W	3	2	5		YOL064C	1	4	5
YNL080C	3	2	5		YOL107W	1	4	5
YNL133C	1	4	5		YOL148C	3	2	5
YNL140C	2	3	5		YOR005C	1	4	5
YNL147W	4	1	5		YOR041C	3	2	5
YNL153C	3	2	5		YOR080W	2	3	5
YNL169C	2	3	5		YOR089C	1	4	5
YNL235C	4	1	5		YOR099W	1	4	5
YNL252C	4	1	5		YOR100C	3	2	5
YNL266W	2	3	5		YOR111W	4	1	5
YNR010W	3	2	5		YOR138C	3	2	5
YNR024W	4	1	5		YOR174W	2	3	5
YNR026C	4	1	5		YOR239W	3	2	5
YNR027W	4	1	5		YOR251C	2	3	5
YNR049C	2	3	5		YOR257W	3	2	5
YOL011W	3	2	5		YOR262W	3	2	5
YOL043C	3	2	5		YOR270C	3	2	5
YOL088C	2	3	5		YOR271C	1	4	5
YOL107W	1	4	5		YOR305W	3	2	5
YOL123W	4	1	5		YOR313C	2	3	5
YOL145C	4	1	5		YOR323C	3	2	5
YOR023C	2	3	5		YOR329C	3	2	5
YOR062C	1	4	5		YOR367W	3	2	5
YOR070C	4	1	5		YPL011C	3	2	5
YOR084W	4	1	5		YPL028W	1	4	5
YOR092W	2	3	5		YPL082C	3	2	5
YOR093C	2	3	5		YPL129W	2	3	5
YOR099W	2	3	5		YPL183W-A	1	4	5
YOR118W	4	1	5		YPR017C	2	3	5
YOR121C	1	4	5		YPR018W	2	3	5
YOR125C	2	3	5		YPR019W	1	4	5
YOR163W	3	2	5		YPR023C	2	3	5
YOR165W	4	1	5		YPR029C	2	3	5
YOR202W	2	3	5		YPR048W	4	1	5
YOR209C	4	1	5		YPR055W	4	1	5
YOR275C	1	4	5		YPR063C	3	2	5
YOR279C	4	1	5		YPR075C	2	3	5
YOR323C	4	1	5		YPR094W	4	1	5
YOR327C	2	3	5		YPR095C	1	4	5
YOR330C	4	1	5		YPR108W	3	2	5
YOR392W	3	2	5		YPR139C	2	3	5
YPL004C	2	3	5		YPR158W	2	3	5
YPL005W	4	1	5		YPR165W	1	4	5
YPL008W	4	1	5		YPR169W	2	3	5
YPL017C	3	2	5		YPR171W	3	2	5
YPL019C	4	1	5		YPR181C	2	3	5
YPL022W	1	4	5		YPR183W	1	4	5
YPL031C	4	1	5		YPR198W	1	4	5
YPL049C	4	1	5		YAL008W	2	2	4
YPL084W	4	1	5		YAL011W	1	3	4
YPL092W	3	2	5		YAL016W	2	2	4
YPL113C	4	1	5		YBL038W	3	1	4
YPL124W	4	1	5		YBL055C	2	2	4
YPL184C	4	1	5		YBL076C	2	2	4
YPL196W	2	3	5		YBL080C	2	2	4
YPL241C	3	2	5		YBL091C	1	3	4
YPL264C	3	2	5		YBL095W	3	1	4
YPR017C	2	3	5		YBL101C	3	1	4
YPR036W-A	4	1	5		YBR060C	3	1	4
YPR057W	4	1	5		YBR103W	2	2	4
YPR060C	4	1	5		YBR121C	1	3	4
YPR072W	4	1	5		YBR145W	3	1	4
YPR073C	3	2	5		YBR201W	1	3	4
YPR075C	3	2	5		YBR204C	1	3	4
YPR086W	3	2	5		YBR263W	2	2	4
YPR139C	3	2	5		YCL040W	2	2	4
YPR155C	3	2	5		YCR104W	3	1	4
YPR162C	3	2	5		YDL027C	3	1	4
YPR169W	4	1	5		YDL068W	1	3	4
YPR176C	3	2	5		YDL069C	3	1	4
YAL045C	1	3	4		YDL110C	2	2	4
YAR027W	1	3	4		YDL140C	2	2	4
YBL020W	2	2	4		YDL142C	2	2	4
YBL050W	1	3	4		YDR003W	1	3	4
YBL076C	2	2	4		YDR007W	2	2	4
YBL080C	2	2	4		YDR032C	2	2	4
YBR035C	1	3	4		YDR078C	1	3	4
YBR080C	3	1	4		YDR117C	2	2	4
YBR097W	2	2	4		YDR131C	3	1	4
YBR104W	3	1	4		YDR181C	2	2	4
YBR145W	3	1	4		YDR192C	2	2	4
YBR162C	2	2	4		YDR295C	3	1	4
YBR167C	2	2	4		YDR313C	3	1	4
YBR175W	2	2	4		YDR322W	2	2	4
YBR185C	2	2	4		YDR332W	2	2	4
YBR235W	2	2	4		YDR392W	3	1	4
YBR301W	1	3	4		YDR407C	2	2	4
YCL004W	3	1	4		YDR408C	1	3	4
YCL008C	2	2	4		YDR460W	3	1	4
YCL032W	3	1	4		YDR462W	2	2	4
YCR007C	1	3	4		YDR485C	3	1	4
YCR025C	3	1	4		YDR495C	2	2	4
YCR036W	1	3	4		YDR497C	3	1	4
YCR088W	2	2	4		YEL012W	1	3	4
YCR104W	3	1	4		YEL050C	2	2	4
YDL018C	1	3	4		YEL052W	2	2	4
YDL025C	2	2	4		YER017C	3	1	4
YDL049C	1	3	4		YER019W	2	2	4
YDL069C	2	2	4		YER046W	1	3	4
YDL091C	2	2	4		YER058W	3	1	4
YDL099W	2	2	4		YER068W	3	1	4
YDL157C	2	2	4		YER074W-A	1	3	4
YDL159W	3	1	4		YER079W	1	3	4
YDL172C	1	3	4		YER093C	2	2	4
YDL204W	1	3	4		YER094C	3	1	4
YDL230W	2	2	4		YER129W	3	1	4
YDR032C	1	3	4		YER173W	1	3	4
YDR067C	2	2	4		YER183C	2	2	4
YDR074W	1	3	4		YFL034W	3	1	4
YDR181C	2	2	4		YFR010W	2	2	4
YDR199W	2	2	4		YFR039C	1	3	4
YDR231C	1	3	4		YGL069C	2	2	4
YDR237W	3	1	4		YGL098W	3	1	4
YDR255C	2	2	4		YGL114W	3	1	4
YDR259C	1	3	4		YGL141W	3	1	4
YDR282C	2	2	4		YGL174W	1	3	4
YDR328C	1	3	4		YGL179C	1	3	4
YDR354W	1	3	4		YGL191W	2	2	4
YDR456W	2	2	4		YGL198W	1	3	4
YER021W	2	2	4		YGL200C	2	2	4
YER022W	2	2	4		YGL223C	3	1	4
YER066W	2	2	4		YGL227W	3	1	4
YER080W	3	1	4		YGL247W	3	1	4
YER093C-A	2	2	4		YGR026W	2	2	4
YER100W	1	3	4		YGR037C	1	3	4
YER109C	2	2	4		YGR111W	2	2	4
YER143W	3	1	4		YGR127W	3	1	4
YER166W	2	2	4		YGR156W	2	2	4
YFL034W	3	1	4		YGR157W	2	2	4
YFR023W	3	1	4		YGR167W	2	2	4
YFR024C-A	3	1	4		YGR207C	2	2	4
YFR035C	1	3	4		YGR217W	2	2	4
YFR039C	1	3	4		YGR244C	1	3	4
YGL001C	2	2	4		YGR278W	3	1	4
YGL026C	2	2	4		YHL029C	3	1	4
YGL039W	3	1	4		YHR039C	3	1	4
YGL053W	2	2	4		YHR046C	2	2	4
YGL080W	1	3	4		YHR117W	3	1	4
YGL130W	3	1	4		YHR122W	2	2	4
YGL136C	1	3	4		YHR134W	1	3	4
YGL179C	1	3	4		YHR135C	1	3	4
YGL191W	2	2	4		YIL020C	2	2	4
YGL226W	2	2	4		YIL036W	1	3	4
YGL227W	3	1	4		YIL056W	1	3	4
YGL261C	1	3	4		YIL064W	1	3	4
YGR010W	3	1	4		YIL076W	1	3	4
YGR051C	1	3	4		YIL117C	1	3	4
YGR052W	1	3	4		YIR041W	3	1	4
YGR074W	2	2	4		YIR042C	1	3	4
YGR133W	2	2	4		YJL003W	2	2	4
YGR276C	3	1	4		YJL020C	2	2	4
YGR277C	2	2	4		YJL057C	2	2	4
YGR281W	2	2	4		YJL064W	3	1	4
YHL008C	3	1	4		YJL139C	1	3	4
YHL009C	3	1	4		YJL143W	3	1	4
YHL023C	3	1	4		YJL147C	1	3	4
YHL034C	2	2	4		YJL161W	1	3	4
YHL046C	3	1	4		YJL192C	2	2	4
YHR039C	3	1	4		YJL218W	3	1	4
YHR063C	2	2	4		YJR022W	3	1	4
YHR077C	3	1	4		YJR034W	3	1	4
YHR095W	2	2	4		YJR044C	2	2	4
YHR106W	2	2	4		YJR059W	3	1	4
YHR113W	3	1	4		YJR074W	1	3	4
YHR135C	1	3	4		YJR075W	2	2	4
YIL004C	1	3	4		YJR079W	3	1	4
YIL008W	3	1	4		YJR089W	3	1	4
YIL108W	1	3	4		YJR106W	1	3	4
YIL110W	3	1	4		YJR111C	3	1	4
YIL161W	1	3	4		YJR122W	2	2	4
YIR041W	3	1	4		YKL020C	3	1	4
YJL057C	1	3	4		YKL043W	3	1	4
YJL065C	1	3	4		YKL053W	2	2	4
YJL082W	1	3	4		YKL058W	3	1	4
YJL106W	1	3	4		YKL075C	2	2	4
YJL134W	3	1	4		YKL080W	2	2	4
YJL146W	3	1	4		YKL094W	3	1	4
YJL165C	1	3	4		YKL096W	3	1	4
YJR011C	2	2	4		YKL104C	1	3	4
YJR040W	1	3	4		YKL122C	1	3	4
YJR074W	2	2	4		YKL132C	2	2	4
YJR082C	1	3	4		YKL160W	1	3	4
YJR098C	2	2	4		YKL179C	1	3	4
YJR110W	2	2	4		YKL186C	1	3	4
YJR126C	3	1	4		YKL204W	2	2	4
YKL020C	3	1	4		YKL206C	1	3	4
YKL058W	3	1	4		YKR004C	2	2	4
YKL066W	2	2	4		YKR014C	1	3	4
YKL079W	1	3	4		YKR046C	2	2	4
YKL092C	2	2	4		YKR052C	3	1	4
YKL104C	1	3	4		YLL009C	1	3	4
YKL159C	1	3	4		YLR024C	3	1	4
YKL167C	1	3	4		YLR036C	3	1	4
YKL197C	1	3	4		YLR046C	3	1	4
YKL213C	2	2	4		YLR085C	3	1	4
YKL214C	3	1	4		YLR163C	3	1	4
YKR052C	1	3	4		YLR170C	3	1	4
YKR060W	1	3	4		YLR220W	3	1	4
YKR070W	2	2	4		YLR223C	3	1	4
YLL009C	1	3	4		YLR229C	1	3	4
YLR036C	2	2	4		YLR254C	3	1	4
YLR058C	1	3	4		YLR292C	2	2	4
YLR085C	3	1	4		YLR329W	3	1	4
YLR093C	2	2	4		YLR346C	1	3	4
YLR163C	2	2	4		YLR362W	2	2	4
YLR165C	2	2	4		YLR387C	1	3	4
YLR200W	2	2	4		YLR408C	2	2	4
YLR275W	2	2	4		YLR424W	1	3	4
YLR292C	2	2	4		YLR429W	1	3	4
YLR312W-A	3	1	4		YLR439W	2	2	4
YLR364W	2	2	4		YLR454W	2	2	4
YLR387C	2	2	4		YML007W	1	3	4
YLR429W	2	2	4		YML011C	2	2	4
YLR434C	2	2	4		YML079W	2	2	4
YLR447C	1	3	4		YML087C	3	1	4
YLR460C	3	1	4		YML103C	2	2	4
YML021C	2	2	4		YMR009W	1	3	4
YML070W	3	1	4		YMR044W	1	3	4
YML087C	3	1	4		YMR057C	2	2	4
YML091C	3	1	4		YMR081C	2	2	4
YML097C	1	3	4		YMR083W	2	2	4
YMR009W	1	3	4		YMR106C	3	1	4
YMR025W	2	2	4		YMR108W	3	1	4
YMR026C	3	1	4		YMR119W-A	2	2	4
YMR061W	3	1	4		YMR154C	3	1	4
YMR072W	3	1	4		YMR180C	2	2	4
YMR113W	1	3	4		YMR183C	1	3	4
YMR156C	2	2	4		YMR203W	2	2	4
YMR185W	2	2	4		YMR210W	2	2	4
YMR192W	2	2	4		YMR237W	1	3	4
YMR252C	1	3	4		YMR247C	1	3	4
YNL003C	2	2	4		YMR274C	3	1	4
YNL005C	3	1	4		YMR281W	1	3	4
YNL045W	1	3	4		YMR294W-A	1	3	4
YNL084C	3	1	4		YMR305C	1	3	4
YNL087W	2	2	4		YMR312W	1	3	4
YNL143C	3	1	4		YMR314W	1	3	4
YNL167C	3	1	4		YNL003C	2	2	4
YNL224C	3	1	4		YNL036W	3	1	4
YNL284C	3	1	4		YNL039W	3	1	4
YNL322C	2	2	4		YNL053W	2	2	4
YNR020C	3	1	4		YNL084C	2	2	4
YNR035C	1	3	4		YNL163C	2	2	4
YOL018C	2	2	4		YNL167C	1	3	4
YOL030W	3	1	4		YNL172W	1	3	4
YOL098C	2	2	4		YNL224C	2	2	4
YOL162W	1	3	4		YNL266W	3	1	4
YOR002W	3	1	4		YNL273W	3	1	4
YOR012W	2	2	4		YNL312W	1	3	4
YOR055W	2	2	4		YNR010W	1	3	4
YOR058C	2	2	4		YOL023W	2	2	4
YOR089C	1	3	4		YOL032W	2	2	4
YOR111W	3	1	4		YOR012W	2	2	4
YOR132W	2	2	4		YOR037W	2	2	4
YOR215C	2	2	4		YOR045W	1	3	4
YOR232W	1	3	4		YOR075W	2	2	4
YOR239W	3	1	4		YOR125C	1	3	4
YOR245C	1	3	4		YOR132W	2	2	4
YOR249C	3	1	4		YOR171C	3	1	4
YOR257W	2	2	4		YOR176W	1	3	4
YOR265W	3	1	4		YOR181W	1	3	4
YOR290C	2	2	4		YOR202W	1	3	4
YOR382W	2	2	4		YOR236W	1	3	4
YOR389W	1	3	4		YOR269W	1	3	4
YPL003W	1	3	4		YOR356W	1	3	4
YPL191C	1	3	4		YOR375C	3	1	4
YPL270W	3	1	4		YPL031C	3	1	4
YPR010C-A	1	3	4		YPL113C	3	1	4
YPR063C	3	1	4		YPL124W	3	1	4
YPR081C	3	1	4		YPL159C	2	2	4
YPR095C	2	2	4		YPL163C	1	3	4
YPR113W	2	2	4		YPL173W	2	2	4
YAL020C	2	1	3		YPL204W	3	1	4
YAL031C	2	1	3		YPL242C	1	3	4
YAL046C	1	2	3		YPL258C	3	1	4
YBL091C	1	2	3		YPL275W	1	3	4
YBR122C	1	2	3		YPR010C	2	2	4
YBR209W	1	2	3		YPR073C	3	1	4
YCR073W-A	1	2	3		YPR140W	1	3	4
YCR083W	2	1	3		YPR162C	3	1	4
YDL124W	2	1	3		YPR176C	3	1	4
YDL173W	1	2	3		YAL014C	1	2	3
YDL177C	1	2	3		YAR027W	1	2	3
YDL235C	1	2	3		YBR022W	2	1	3
YDL240W	2	1	3		YBR035C	1	2	3
YDR009W	1	2	3		YBR068C	1	2	3
YDR019C	2	1	3		YBR131W	2	1	3
YDR035W	1	2	3		YBR235W	1	2	3
YDR085C	1	2	3		YDL018C	2	1	3
YDR090C	2	1	3		YDL057W	2	1	3
YDR105C	1	2	3		YDL082W	1	2	3
YDR262W	1	2	3		YDL091C	2	1	3
YDR287W	2	1	3		YDL099W	2	1	3
YDR319C	1	2	3		YDL177C	1	2	3
YDR332W	2	1	3		YDL209C	1	2	3
YDR342C	2	1	3		YDR035W	1	2	3
YDR421W	1	2	3		YDR067C	2	1	3
YDR462W	1	2	3		YDR074W	1	2	3
YDR485C	2	1	3		YDR105C	2	1	3
YDR490C	2	1	3		YDR150W	1	2	3
YDR495C	2	1	3		YDR255C	2	1	3
YDR525W-A	1	2	3		YDR282C	2	1	3
YEL004W	2	1	3		YDR328C	2	1	3
YEL052W	2	1	3		YDR368W	2	1	3
YER040W	1	2	3		YDR391C	1	2	3
YER141W	2	1	3		YDR512C	1	2	3
YFL020C	2	1	3		YEL057C	2	1	3
YFR053C	1	2	3		YER022W	1	2	3
YGL086W	2	1	3		YER053C	2	1	3
YGL109W	2	1	3		YER093C-A	1	2	3
YGL124C	2	1	3		YER186C	2	1	3
YGL142C	2	1	3		YFL017W-A	1	2	3
YGL157W	2	1	3		YFL020C	2	1	3
YGL185C	1	2	3		YFR008W	1	2	3
YGL242C	1	2	3		YFR041C	1	2	3
YGL247W	2	1	3		YFR051C	1	2	3
YGR025W	1	2	3		YGL016W	2	1	3
YGR069W	1	2	3		YGL020C	2	1	3
YGR084C	2	1	3		YGL038C	2	1	3
YGR113W	2	1	3		YGL091C	2	1	3
YGR125W	2	1	3		YGL124C	1	2	3
YGR166W	1	2	3		YGL130W	2	1	3
YGR205W	2	1	3		YGL157W	2	1	3
YGR222W	1	2	3		YGL158W	1	2	3
YGR268C	1	2	3		YGL161C	1	2	3
YHL030W	2	1	3		YGL206C	1	2	3
YHR009C	1	2	3		YGL261C	1	2	3
YHR043C	1	2	3		YGR063C	1	2	3
YHR073W	2	1	3		YGR074W	1	2	3
YHR110W	1	2	3		YGR087C	2	1	3
YHR134W	1	2	3		YGR133W	2	1	3
YHR175W	2	1	3		YGR138C	1	2	3
YIL010W	1	2	3		YGR204W	2	1	3
YIL063C	2	1	3		YGR222W	1	2	3
YIL109C	1	2	3		YGR223C	2	1	3
YIL124W	1	2	3		YGR238C	2	1	3
YIR025W	2	1	3		YGR281W	1	2	3
YIR042C	1	2	3		YHR063C	1	2	3
YJL064W	2	1	3		YHR077C	2	1	3
YJL144W	1	2	3		YHR095W	1	2	3
YJL205C-A	2	1	3		YHR097C	1	2	3
YJL217W	1	2	3		YHR106W	1	2	3
YJR079W	2	1	3		YHR113W	1	2	3
YJR085C	1	2	3		YHR131C	2	1	3
YKL023W	1	2	3		YHR210C	1	2	3
YKL053W	2	1	3		YIL062C	2	1	3
YKL154W	1	2	3		YIL088C	2	1	3
YKL179C	1	2	3		YIL109C	1	2	3
YKL187C	2	1	3		YIL156W	2	1	3
YKL217W	1	2	3		YIL173W	2	1	3
YKL222C	2	1	3		YIR025W	1	2	3
YKR053C	2	1	3		YIR036C	2	1	3
YKR058W	1	2	3		YJL092W	1	2	3
YLR099C	1	2	3		YJL146W	2	1	3
YLR113W	1	2	3		YJL210W	2	1	3
YLR155C	2	1	3		YJL223C	2	1	3
YLR205C	1	2	3		YJR048W	2	1	3
YLR225C	2	1	3		YJR082C	2	1	3
YLR250W	1	2	3		YJR091C	2	1	3
YLR268W	2	1	3		YJR102C	1	2	3
YLR346C	2	1	3		YJR109C	1	2	3
YLR411W	2	1	3		YJR142W	2	1	3
YML095C	2	1	3		YKL006C-A	2	1	3
YMR058W	1	2	3		YKL079W	1	2	3
YMR059W	2	1	3		YKL154W	1	2	3
YMR062C	1	2	3		YKL167C	1	2	3
YMR074C	2	1	3		YKL187C	2	1	3
YMR158W	2	1	3		YKR060W	1	2	3
YMR173W	1	2	3		YKR091W	1	2	3
YMR183C	1	2	3		YLR027C	1	2	3
YMR210W	2	1	3		YLR058C	2	1	3
YMR270C	2	1	3		YLR139C	1	2	3
YMR281W	1	2	3		YLR171W	1	2	3
YMR313C	2	1	3		YLR193C	1	2	3
YMR314W	1	2	3		YLR205C	1	2	3
YMR322C	2	1	3		YLR231C	2	1	3
YNL036W	2	1	3		YLR282C	1	2	3
YNL057W	1	2	3		YLR334C	2	1	3
YNL074C	1	2	3		YLR460C	2	1	3
YNL138W-A	2	1	3		YML042W	2	1	3
YNL150W	1	2	3		YML062C	2	1	3
YNL160W	1	2	3		YML091C	2	1	3
YNL172W	1	2	3		YML119W	2	1	3
YNL183C	2	1	3		YMR058W	2	1	3
YNL253W	2	1	3		YMR059W	2	1	3
YNL276C	2	1	3		YMR061W	2	1	3
YNR014W	1	2	3		YMR077C	2	1	3
YNR031C	2	1	3		YMR082C	1	2	3
YNR073C	2	1	3		YMR090W	2	1	3
YOL008W	2	1	3		YMR122C	1	2	3
YOL013C	2	1	3		YMR141C	1	2	3
YOL023W	2	1	3		YMR161W	1	2	3
YOL071W	2	1	3		YMR184W	1	2	3
YOR031W	2	1	3		YMR192W	1	2	3
YOR075W	1	2	3		YMR214W	1	2	3
YOR080W	2	1	3		YMR218C	1	2	3
YOR100C	1	2	3		YMR232W	2	1	3
YOR126C	2	1	3		YMR252C	1	2	3
YOR171C	2	1	3		YMR261C	2	1	3
YOR208W	1	2	3		YMR304W	1	2	3
YOR236W	2	1	3		YMR322C	2	1	3
YOR269W	2	1	3		YNL129W	2	1	3
YOR285W	1	2	3		YNL152W	2	1	3
YOR288C	2	1	3		YNL171C	2	1	3
YOR356W	2	1	3		YNL274C	1	2	3
YOR363C	1	2	3		YNL293W	1	2	3
YOR367W	2	1	3		YOL098C	2	1	3
YOR388C	2	1	3		YOL133W	2	1	3
YPL053C	2	1	3		YOL162W	1	2	3
YPL054W	2	1	3		YOR023C	2	1	3
YPL069C	2	1	3		YOR055W	2	1	3
YPL118W	1	2	3		YOR062C	1	2	3
YPL137C	1	2	3		YOR126C	2	1	3
YPL149W	2	1	3		YOR245C	1	2	3
YPL168W	2	1	3		YOR279C	2	1	3
YPL183W-A	1	2	3		YOR290C	2	1	3
YPL258C	2	1	3		YOR363C	2	1	3
YPL260W	2	1	3		YOR374W	2	1	3
YPR011C	2	1	3		YOR382W	2	1	3
YPR028W	2	1	3		YPL003W	2	1	3
YPR100W	2	1	3		YPL005W	2	1	3
YAL030W	1	1	2		YPL053C	1	2	3
YAL060W	1	1	2		YPL054W	1	2	3
YAR015W	1	1	2		YPL058C	1	2	3
YBR024W	1	1	2		YPL107W	1	2	3
YBR068C	1	1	2		YPL118W	1	2	3
YBR136W	1	1	2		YPL123C	2	1	3
YBR147W	1	1	2		YPL231W	2	1	3
YBR201W	1	1	2		YPL260W	2	1	3
YCL040W	1	1	2		YPL269W	1	2	3
YDL013W	1	1	2		YPL270W	2	1	3
YDL068W	1	1	2		YPR049C	1	2	3
YDR059C	1	1	2		YPR185W	1	2	3
YDR078C	1	1	2		YAL030W	1	1	2
YDR117C	1	1	2		YAL031C	1	1	2
YDR313C	1	1	2		YAR015W	1	1	2
YDR368W	1	1	2		YBR136W	1	1	2
YDR391C	1	1	2		YBR147W	1	1	2
YDR406W	1	1	2		YBR171W	1	1	2
YDR512C	1	1	2		YDL124W	1	1	2
YEL012W	1	1	2		YDL172C	1	1	2
YEL072W	1	1	2		YDL204W	1	1	2
YER037W	1	1	2		YDR059C	1	1	2
YER053C	1	1	2		YDR167W	1	1	2
YER062C	1	1	2		YDR231C	1	1	2
YER150W	1	1	2		YDR262W	1	1	2
YFL010C	1	1	2		YDR358W	1	1	2
YFL010W-A	1	1	2		YDR421W	1	1	2
YFL010W-A	1	1	2		YDR525W-A	1	1	2
YFL021W	1	1	2		YER037W	1	1	2
YFR008W	1	1	2		YER040W	1	1	2
YGL016W	1	1	2		YER150W	1	1	2
YGL062W	1	1	2		YER170W	1	1	2
YGL161C	1	1	2		YFL010W-A	1	1	2
YGR019W	1	1	2		YFL021W	1	1	2
YGR111W	1	1	2		YFR023W	1	1	2
YGR127W	1	1	2		YFR025C	1	1	2
YGR258C	1	1	2		YFR029W	1	1	2
YHL036W	1	1	2		YGL062W	1	1	2
YHR097C	1	1	2		YGR046W	1	1	2
YHR138C	1	1	2		YGR069W	1	1	2
YHR209W	1	1	2		YGR166W	1	1	2
YHR210C	1	1	2		YGR258C	1	1	2
YIL176C	1	1	2		YGR268C	1	1	2
YIR007W	1	1	2		YHL036W	1	1	2
YIR024C	1	1	2		YHL046C	1	1	2
YIR036C	1	1	2		YHR009C	1	1	2
YJL003W	1	1	2		YHR017W	1	1	2
YJL016W	1	1	2		YHR043C	1	1	2
YJL060W	1	1	2		YHR049W	1	1	2
YJL068C	1	1	2		YHR138C	1	1	2
YJL140W	1	1	2		YHR175W	1	1	2
YJL155C	1	1	2		YHR209W	1	1	2
YJL161W	1	1	2		YIL108W	1	1	2
YJL210W	1	1	2		YIL176C	1	1	2
YJR034W	1	1	2		YIR006C	1	1	2
YJR044C	1	1	2		YIR024C	1	1	2
YJR059W	1	1	2		YJL016W	1	1	2
YJR073C	1	1	2		YJL060W	1	1	2
YJR091C	1	1	2		YJL067W	1	1	2
YJR102C	1	1	2		YJL106W	1	1	2
YKL026C	1	1	2		YJL109C	1	1	2
YKL132C	1	1	2		YJL140W	1	1	2
YKL206C	1	1	2		YJL155C	1	1	2
YKL218C	1	1	2		YJR073C	1	1	2
YKR066C	1	1	2		YJR108W	1	1	2
YLL056C	1	1	2		YKL011C	1	1	2
YLR019W	1	1	2		YKL026C	1	1	2
YLR149C	1	1	2		YKL197C	1	1	2
YLR231C	1	1	2		YKL203C	1	1	2
YLR239C	1	1	2		YKL217W	1	1	2
YLR258W	1	1	2		YKR066C	1	1	2
YLR283W	1	1	2		YLL056C	1	1	2
YML081C-A	1	1	2		YLR149C	1	1	2
YMR003W	1	1	2		YLR258W	1	1	2
YMR040W	1	1	2		YMR027W	1	1	2
YMR077C	1	1	2		YMR040W	1	1	2
YMR090W	1	1	2		YMR113W	1	1	2
YMR106C	1	1	2		YMR139W	1	1	2
YMR139W	1	1	2		YMR173W	1	1	2
YMR180C	1	1	2		YMR208W	1	1	2
YMR184W	1	1	2		YMR219W	1	1	2
YMR188C	1	1	2		YMR228W	1	1	2
YMR195W	1	1	2		YMR251W-A	1	1	2
YMR208W	1	1	2		YMR270C	1	1	2
YMR247C	1	1	2		YMR311C	1	1	2
YMR251W-A	1	1	2		YMR316W	1	1	2
YMR298W	1	1	2		YNL015W	1	1	2
YMR304W	1	1	2		YNL027W	1	1	2
YMR311C	1	1	2		YNL045W	1	1	2
YMR316W	1	1	2		YNL074C	1	1	2
YNL015W	1	1	2		YNL092W	1	1	2
YNL092W	1	1	2		YNL138W-A	1	1	2
YNL144C	1	1	2		YNL143C	1	1	2
YNL161W	1	1	2		YNL144C	1	1	2
YNL171C	1	1	2		YNL161W	1	1	2
YNL208W	1	1	2		YNL208W	1	1	2
YNL293W	1	1	2		YNL305C	1	1	2
YNL305C	1	1	2		YNL306W	1	1	2
YNL306W	1	1	2		YNL310C	1	1	2
YNL310C	1	1	2		YNR007C	1	1	2
YNL320W	1	1	2		YNR020C	1	1	2
YNR007C	1	1	2		YOL013C	1	1	2
YNR036C	1	1	2		YOL048C	1	1	2
YNR041C	1	1	2		YOR031W	1	1	2
YOL048C	1	1	2		YOR036W	1	1	2
YOL133W	1	1	2		YOR058C	1	1	2
YOR005C	1	1	2		YOR196C	1	1	2
YOR036W	1	1	2		YOR208W	1	1	2
YOR137C	1	1	2		YOR209C	1	1	2
YOR176W	1	1	2		YOR215C	1	1	2
YOR181W	1	1	2		YOR220W	1	1	2
YOR220W	1	1	2		YOR288C	1	1	2
YOR258W	1	1	2		YOR289W	1	1	2
YOR289W	1	1	2		YOR299W	1	1	2
YOR374W	1	1	2		YOR327C	1	1	2
YPL056C	1	1	2		YOR336W	1	1	2
YPL058C	1	1	2		YPL056C	1	1	2
YPL107W	1	1	2		YPL069C	1	1	2
YPL123C	1	1	2		YPL168W	1	1	2
YPL247C	1	1	2		YPL191C	1	1	2
YPL275W	1	1	2		YPL241C	1	1	2
YPR049C	1	1	2		YPL247C	1	1	2
YPR094W	1	1	2		YPR010C-A	1	1	2
YPR185W	1	1	2		YPR081C	1	1	2
