# Supplementary material for: Cytoplasmic 5′-3′ exonuclease Xrn1p is also a genome-wide transcription factor in yeast
Source: Front Genet. 2014 Feb 6;5:1. doi: 10.3389/fgene.2014.00001 (PMC3915102; doi:10.3389/fgene.2014.00001)
Supplement: Figure S1 — Changes in nTR in the xrn1 mutants inversely correlate with their mRNA stability changes. Plots of the ratios between the mRNA levels in the mutant cells and those in the wt against the ratios between mRNA HL in the mutant cells and those in the wt. The cloud shows 1915 data for the genes with confident HL measures in a shut-off with thiolutin in both the wt and mutants. See Figure 1 for further details and for the color code. [file Presentation1.ZIP › 74347_Pérez-Ortín_Table_1.XLS]

## Sheet: GOs Process
Gene Ontology (PROCESS, by GOrilla and filtered by ReViGO)
		xrn1-D208A				∆xrn1
	Term ID	Description	log10 p-val		Term ID	Description	log10 p-val
Strong nTR decrease	GO:0042254	ribosome biogenesis	-45.9136		GO:0042254	ribosome biogenesis	-45.8665
(20% most affected)	GO:0016072	rRNA metabolic process	-39.0926		GO:0016072	rRNA metabolic process	-34.4067
	GO:0002181	cytoplasmic translation	-34.2676		GO:0044085	cellular component biogenesis	-32.7328
	GO:0034660	ncRNA metabolic process	-33.9208		GO:0034660	ncRNA metabolic process	-28.0472
	GO:0044085	cellular component biogenesis	-32.0716		GO:0002181	cytoplasmic translation	-23.0958
	GO:0006396	RNA processing	-20.3391		GO:0006396	RNA processing	-19.8601
	GO:0006412	translation	-18.5702		GO:0006412	translation	-14.6615
	GO:0016070	RNA metabolic process	-15.8327		GO:0016070	RNA metabolic process	-11.4413
	GO:0090502	RNA phosphodiester bond hydrolysis, endonucleolytic	-10.8182		GO:0071826	ribonucleoprotein complex subunit organization	-9.0665
	GO:0000966	RNA 5'-end processing	-10.7595		GO:0090502	RNA phosphodiester bond hydrolysis, endonucleolytic	-8.2644
	GO:0071826	ribonucleoprotein complex subunit organization	-10.6861		GO:0000966	RNA 5'-end processing	-7.8239
	GO:0071840	cellular component organization or biogenesis	-5.5391		GO:0033753	establishment of ribosome localization	-6.5361
	GO:0051168	nuclear export	-5.5143		GO:0006413	translational initiation	-5.4157
	GO:0006458	'de novo' protein folding	-4.3449		GO:0006177	GMP biosynthetic process	-3.6459
	GO:0090068	positive regulation of cell cycle process	-3.9957		GO:0044267	cellular protein metabolic process	-3.2426
	GO:0009081	branched-chain amino acid metabolic process	-3.762		GO:1901659	glycosyl compound biosynthetic process	-3.1221
	GO:0006177	GMP biosynthetic process	-3.6478
	GO:0007186	G-protein coupled receptor signaling pathway	-3.6108
	GO:0090305	nucleic acid phosphodiester bond hydrolysis	-3.5143
	GO:0051029	rRNA transport	-3.3468
	GO:0006414	translational elongation	-3.3063
	GO:0044267	cellular protein metabolic process	-3.1385
	GO:1901659	glycosyl compound biosynthetic process	-3.1278
Strong HL increase	GO:0002181	cytoplasmic translation	-8.0223		GO:0006412	translation	-12.5272
(20% more stabilized)	GO:0006412	translation	-6.0872		GO:0002181	cytoplasmic translation	-12.2557
	GO:0048193	Golgi vesicle transport	-4.2411		GO:0044267	cellular protein metabolic process	-5.8894
	GO:0009165	nucleotide biosynthetic process	-4.172		GO:0042455	ribonucleoside biosynthetic process	-4.4078
	GO:0016192	vesicle-mediated transport	-3.7375		GO:1901137	carbohydrate derivative biosynthetic process	-4.399
	GO:1901137	carbohydrate derivative biosynthetic process	-3.5498		GO:1901659	glycosyl compound biosynthetic process	-3.9872
	GO:0018208	peptidyl-proline modification	-3.2993		GO:0019693	ribose phosphate metabolic process	-3.8697
	GO:0032787	monocarboxylic acid metabolic process	-3.1512		GO:0009201	ribonucleoside triphosphate biosynthetic process	-3.3161
	GO:0044267	cellular protein metabolic process	-3.1397		GO:0006414	translational elongation	-3.1904
	GO:0006090	pyruvate metabolic process	-3.0137		GO:1901135	carbohydrate derivative metabolic process	-3.1085
	GO:0046132	pyrimidine ribonucleoside biosynthetic process	-3.0137
Strong mRNA decrease	GO:0002181	cytoplasmic translation	-33.7496		GO:0002181	cytoplasmic translation	-22.7235
(20% most affected)	GO:0006412	translation	-26.4413		GO:0006412	translation	-15.2111
	GO:0022613	ribonucleoprotein complex biogenesis	-16.3045		GO:0022904	respiratory electron transport chain	-4.8447
	GO:0034660	ncRNA metabolic process	-12.7305		GO:0019319	hexose biosynthetic process	-4.7077
	GO:0044085	cellular component biogenesis	-12.3757		GO:0022900	electron transport chain	-4.5918
	GO:0034470	ncRNA processing	-10.1158		GO:0006096	glycolysis	-4.567
	GO:0051168	nuclear export	-7.5575		GO:0046364	monosaccharide biosynthetic process	-4.3883
	GO:0006396	RNA processing	-7.3316		GO:0046129	purine ribonucleoside biosynthetic process	-4.0921
	GO:0044267	cellular protein metabolic process	-5.9469		GO:0006414	translational elongation	-4.0742
	GO:0051029	rRNA transport	-5.2899		GO:0000955	amino acid catabolic process via Ehrlich pathway	-3.9101
	GO:0009124	nucleoside monophosphate biosynthetic process	-5.129		GO:0009168	purine ribonucleoside monophosphate biosynthetic process	-3.7986
	GO:0006414	translational elongation	-4.0696		GO:0006121	mitochondrial electron transport, succinate to ubiquinone	-3.6819
	GO:0006448	regulation of translational elongation	-4.0691		GO:0072522	purine-containing compound biosynthetic process	-3.6757
	GO:0009123	nucleoside monophosphate metabolic process	-3.6162		GO:0044267	cellular protein metabolic process	-3.4306
	GO:0046129	purine ribonucleoside biosynthetic process	-3.5376		GO:1901659	glycosyl compound biosynthetic process	-3.2255
	GO:0043038	amino acid activation	-3.3125		GO:0009206	purine ribonucleoside triphosphate biosynthetic process	-3.1113
	GO:1901659	glycosyl compound biosynthetic process	-3.219		GO:0015992	proton transport	-3.0931
	GO:0019319	hexose biosynthetic process	-3.1079
	GO:0071826	ribonucleoprotein complex subunit organization	-3.1057
Responsiveness >8	GO:0002181	cytoplasmic translation	-19.2882		GO:0002181	cytoplasmic translation	-17.5031
	GO:0006412	translation	-14.9914		GO:0022613	ribonucleoprotein complex biogenesis	-7.8794
	GO:0042254	ribosome biogenesis	-8.4908		GO:0071826	ribonucleoprotein complex subunit organization	-7.8539
	GO:0044267	cellular protein metabolic process	-7.1331		GO:0044085	cellular component biogenesis	-6.1798
	GO:0016072	rRNA metabolic process	-7.0915		GO:0044267	cellular protein metabolic process	-5.983
	GO:0044085	cellular component biogenesis	-7.0841		GO:0034660	ncRNA metabolic process	-5.5834
	GO:0071826	ribonucleoprotein complex subunit organization	-5.7011		GO:0006413	translational initiation	-4.9914
	GO:0034660	ncRNA metabolic process	-5.6459		GO:1901137	carbohydrate derivative biosynthetic process	-4.684
	GO:0009165	nucleotide biosynthetic process	-4.6289		GO:0009165	nucleotide biosynthetic process	-4.5986
	GO:1901137	carbohydrate derivative biosynthetic process	-3.8928		GO:0042455	ribonucleoside biosynthetic process	-4.5361
	GO:0006396	RNA processing	-3.7167		GO:0006417	regulation of translation	-4.209
	GO:0006413	translational initiation	-3.6536		GO:1901659	glycosyl compound biosynthetic process	-4.0565
	GO:0006090	pyruvate metabolic process	-3.4711		GO:0007531	mating type determination	-3.9666
	GO:0019878	lysine biosynthetic process via aminoadipic acid	-3.4237		GO:0006396	RNA processing	-3.9101
	GO:0019673	GDP-mannose metabolic process	-3.2381		GO:0002188	translation reinitiation	-3.2321
	GO:0043933	macromolecular complex subunit organization	-3.0888		GO:0006450	regulation of translational fidelity	-3.0851
		Wild Type strain
Xrn1-Bound	GO:0002181	cytoplasmic translation	-10.3279
(Chip-Exo determination)	GO:0046898	response to cycloheximide	-3.1752
	GO:0051029	rRNA transport	-3.6676
	GO:0009058	biosynthetic process	-3.4271
	GO:0006177	GMP biosynthetic process	-3.567
	GO:0019538	protein metabolic process	-3.4045
	GO:0034645	cellular macromolecule biosynthetic process	-4.2774
	GO:0044267	cellular protein metabolic process	-3.3862
	GO:0009059	macromolecule biosynthetic process	-4.1586
	GO:0006414	translational elongation	-3.7932
	GO:0044249	cellular biosynthetic process	-3.767
	GO:1901576	organic substance biosynthetic process	-3.5751
	GO:0006412	translation	-6.5258

## Sheet: GOs Component
Gene Ontology (COMPONENT, by GOrilla and filtered by ReViGO)
		xrn1-D208A				∆xrn1
	Term ID	Description	log10 p-val		Term ID	Description	log10 p-val
Strong nTR decrease	GO:0043228	non-membrane-bounded organelle	-36.4449		GO:0043228	non-membrane-bounded organelle	-36.3478
(20% most affected)	GO:0043232	intracellular non-membrane-bounded organelle	-36.4449		GO:0043232	intracellular non-membrane-bounded organelle	-36.3478
	GO:0044445	cytosolic part	-35.2857		GO:0044445	cytosolic part	-23.4056
	GO:0030529	ribonucleoprotein complex	-37.3526		GO:0030529	ribonucleoprotein complex	-28.6478
	GO:0005730	nucleolus	-34.2277		GO:0005730	nucleolus	-40.9747
	GO:0030684	preribosome	-35.3872		GO:0030684	preribosome	-30.4763
	GO:0044428	nuclear part	-8.9508		GO:0044428	nuclear part	-12.7747
High HL increase	GO:0044445	cytosolic part	-7.1898		GO:0044445	cytosolic part	-11.7696
(20% more stabilized)	GO:0044391	ribosomal subunit	-5.1192		GO:0005840	ribosome	-10.3089
	GO:0030529	ribonucleoprotein complex	-4.7852		GO:0043228	non-membrane-bounded organelle	-7.9066
	GO:0043228	non-membrane-bounded organelle	-3.8069		GO:0043232	intracellular non-membrane-bounded organelle	-7.9066
	GO:0043232	intracellular non-membrane-bounded organelle	-3.8069		GO:0030529	ribonucleoprotein complex	-7.6904
	GO:0015934	large ribosomal subunit	-3.2351
Strong mRNA decrease
(20% most affected)	GO:0044445	cytosolic part	-33.5243		GO:0044445	cytosolic part	-14.8761
	GO:0030529	ribonucleoprotein complex	-29.2581		GO:0005840	ribosome	-13.5544
	GO:0005840	ribosome	-25.6308		GO:0030529	ribonucleoprotein complex	-8.8539
	GO:0043228	non-membrane-bounded organelle	-17.6819		GO:0043228	non-membrane-bounded organelle	-6.1379
	GO:0043232	intracellular non-membrane-bounded organelle	-17.6819		GO:0043232	intracellular non-membrane-bounded organelle	-6.1379
	GO:0005730	nucleolus	-10.3152		GO:0045257	succinate dehydrogenase complex (ubiquinone)	-3.6819
	GO:0000221	vacuolar proton-transporting V-type ATPase, V1 domain	-3.118		GO:0005749	mitochondrial respiratory chain complex II	-3.6819
					GO:0031970	organelle envelope lumen	-3.6402
Responsiveness >8	GO:0044445	cytosolic part	-20.2967		GO:0030529	ribonucleoprotein complex	-17.7595
	GO:0030529	ribonucleoprotein complex	-16.9469		GO:0044445	cytosolic part	-16.6402
	GO:0043228	non-membrane-bounded organelle	-16.0343		GO:0043228	non-membrane-bounded organelle	-15.8508
	GO:0043232	intracellular non-membrane-bounded organelle	-16.0343		GO:0043232	intracellular non-membrane-bounded organelle	-15.8508
	GO:0005840	ribosome	-12.3556		GO:0005840	ribosome	-13.3516
	GO:0005730	nucleolus	-7.3585		GO:0005730	nucleolus	-6.8633
Xrn1-Bound		Wild Type strain
(Chip-Exo determination)	GO:0044445	cytosolic part	-11.7282
	GO:0044391	ribosomal subunit	-5.6556
	GO:0030529	ribonucleoprotein complex	-3.7773
	GO:0015935	small ribosomal subunit	-3.3565

## Sheet: GOs Process & Component
Gene Ontology (PROCESS & COMPONENT, by GOrilla and filtered by ReViGO)
		xrn1-D208A				∆xrn1
	Term ID	Description	log10 p-val		Term ID	Description	log10 p-val
Strong nTR decrease	GO:0042254	ribosome biogenesis	-45.9136		GO:0042254	ribosome biogenesis	-45.8665
(20% most affected)	GO:0016072	rRNA metabolic process	-39.0926		GO:0005730	nucleolus	-40.9747
	GO:0030529	ribonucleoprotein complex	-37.3526		GO:0043228	non-membrane-bounded organelle	-36.3478
	GO:0043228	non-membrane-bounded organelle	-36.4449		GO:0043232	intracellular non-membrane-bounded organelle	-36.3478
	GO:0043232	intracellular non-membrane-bounded organelle	-36.4449		GO:0016072	rRNA metabolic process	-34.4067
	GO:0030684	preribosome	-35.3872		GO:0044085	cellular component biogenesis	-32.7328
	GO:0044445	cytosolic part	-35.2857		GO:0030684	preribosome	-30.4763
	GO:0002181	cytoplasmic translation	-34.2676		GO:0030529	ribonucleoprotein complex	-28.6478
	GO:0005730	nucleolus	-34.2277		GO:0034660	ncRNA metabolic process	-28.0472
	GO:0034660	ncRNA metabolic process	-33.9208		GO:0044445	cytosolic part	-23.4056
	GO:0044085	cellular component biogenesis	-32.0716		GO:0002181	cytoplasmic translation	-23.0958
	GO:0006396	RNA processing	-20.3391		GO:0006396	RNA processing	-19.8601
	GO:0006412	translation	-18.5702		GO:0006412	translation	-14.6615
	GO:0016070	RNA metabolic process	-15.8327		GO:0044428	nuclear part	-12.7747
	GO:0090502	RNA phosphodiester bond hydrolysis, endonucleolytic	-10.8182		GO:0016070	RNA metabolic process	-11.4413
	GO:0000966	RNA 5'-end processing	-10.7595		GO:0071826	ribonucleoprotein complex subunit organization	-9.0665
	GO:0071826	ribonucleoprotein complex subunit organization	-10.6861		GO:0090502	RNA phosphodiester bond hydrolysis, endonucleolytic	-8.2644
	GO:0044428	nuclear part	-8.9508		GO:0000966	RNA 5'-end processing	-7.8239
	GO:0071840	cellular component organization or biogenesis	-5.5391		GO:0033753	establishment of ribosome localization	-6.5361
	GO:0051168	nuclear export	-5.5143		GO:0006413	translational initiation	-5.4157
	GO:0006458	'de novo' protein folding	-4.3449		GO:0006177	GMP biosynthetic process	-3.6459
	GO:0090068	positive regulation of cell cycle process	-3.9957		GO:0044267	cellular protein metabolic process	-3.2426
	GO:0009081	branched-chain amino acid metabolic process	-3.762		GO:1901659	glycosyl compound biosynthetic process	-3.1221
	GO:0006177	GMP biosynthetic process	-3.6478
	GO:0007186	G-protein coupled receptor signaling pathway	-3.6108
	GO:0090305	nucleic acid phosphodiester bond hydrolysis	-3.5143
	GO:0051029	rRNA transport	-3.3468
	GO:0006414	translational elongation	-3.3063
	GO:0044267	cellular protein metabolic process	-3.1385
	GO:1901659	glycosyl compound biosynthetic process	-3.1278
Strong HL increase
(20% more stabilized)	GO:0002181	cytoplasmic translation	-8.0223		GO:0006412	translation	-12.5272
	GO:0044445	cytosolic part	-7.1898		GO:0002181	cytoplasmic translation	-12.2557
	GO:0006412	translation	-6.0872		GO:0044445	cytosolic part	-11.7696
	GO:0044391	ribosomal subunit	-5.1192		GO:0005840	ribosome	-10.3089
	GO:0030529	ribonucleoprotein complex	-4.7852		GO:0043228	non-membrane-bounded organelle	-7.9066
	GO:0048193	Golgi vesicle transport	-4.2411		GO:0043232	intracellular non-membrane-bounded organelle	-7.9066
	GO:0009165	nucleotide biosynthetic process	-4.172		GO:0030529	ribonucleoprotein complex	-7.6904
	GO:0043228	non-membrane-bounded organelle	-3.8069		GO:0044267	cellular protein metabolic process	-5.8894
	GO:0043232	intracellular non-membrane-bounded organelle	-3.8069		GO:0042455	ribonucleoside biosynthetic process	-4.4078
	GO:0016192	vesicle-mediated transport	-3.7375		GO:1901137	carbohydrate derivative biosynthetic process	-4.399
	GO:1901137	carbohydrate derivative biosynthetic process	-3.5498		GO:1901659	glycosyl compound biosynthetic process	-3.9872
	GO:0018208	peptidyl-proline modification	-3.2993		GO:0019693	ribose phosphate metabolic process	-3.8697
	GO:0015934	large ribosomal subunit	-3.2351		GO:0009201	ribonucleoside triphosphate biosynthetic process	-3.3161
	GO:0032787	monocarboxylic acid metabolic process	-3.1512		GO:0006414	translational elongation	-3.1904
	GO:0044267	cellular protein metabolic process	-3.1397		GO:1901135	carbohydrate derivative metabolic process	-3.1085
	GO:0006090	pyruvate metabolic process	-3.0137
	GO:0046132	pyrimidine ribonucleoside biosynthetic process	-3.0137
Strong mRNA decrease
(20% most affected)	GO:0002181	cytoplasmic translation	-33.7496		GO:0002181	cytoplasmic translation	-22.7235
	GO:0044445	cytosolic part	-33.5243		GO:0006412	translation	-15.2111
	GO:0030529	ribonucleoprotein complex	-29.2581		GO:0044445	cytosolic part	-14.8761
	GO:0006412	translation	-26.4413		GO:0005840	ribosome	-13.5544
	GO:0005840	ribosome	-25.6308		GO:0030529	ribonucleoprotein complex	-8.8539
	GO:0043228	non-membrane-bounded organelle	-17.6819		GO:0043228	non-membrane-bounded organelle	-6.1379
	GO:0043232	intracellular non-membrane-bounded organelle	-17.6819		GO:0043232	intracellular non-membrane-bounded organelle	-6.1379
	GO:0022613	ribonucleoprotein complex biogenesis	-16.3045		GO:0022904	respiratory electron transport chain	-4.8447
	GO:0034660	ncRNA metabolic process	-12.7305		GO:0019319	hexose biosynthetic process	-4.7077
	GO:0044085	cellular component biogenesis	-12.3757		GO:0022900	electron transport chain	-4.5918
	GO:0005730	nucleolus	-10.3152		GO:0006096	glycolysis	-4.567
	GO:0034470	ncRNA processing	-10.1158		GO:0046364	monosaccharide biosynthetic process	-4.3883
	GO:0051168	nuclear export	-7.5575		GO:0046129	purine ribonucleoside biosynthetic process	-4.0921
	GO:0006396	RNA processing	-7.3316		GO:0006414	translational elongation	-4.0742
	GO:0044267	cellular protein metabolic process	-5.9469		GO:0000955	amino acid catabolic process via Ehrlich pathway	-3.9101
	GO:0051029	rRNA transport	-5.2899		GO:0009168	purine ribonucleoside monophosphate biosynthetic process	-3.7986
	GO:0009124	nucleoside monophosphate biosynthetic process	-5.129		GO:0045257	succinate dehydrogenase complex (ubiquinone)	-3.6819
	GO:0006414	translational elongation	-4.0696		GO:0005749	mitochondrial respiratory chain complex II	-3.6819
	GO:0006448	regulation of translational elongation	-4.0691		GO:0006121	mitochondrial electron transport, succinate to ubiquinone	-3.6819
	GO:0009123	nucleoside monophosphate metabolic process	-3.6162		GO:0072522	purine-containing compound biosynthetic process	-3.6757
	GO:0046129	purine ribonucleoside biosynthetic process	-3.5376		GO:0031970	organelle envelope lumen	-3.6402
	GO:0043038	amino acid activation	-3.3125		GO:0044267	cellular protein metabolic process	-3.4306
	GO:1901659	glycosyl compound biosynthetic process	-3.219		GO:1901659	glycosyl compound biosynthetic process	-3.2255
	GO:0000221	vacuolar proton-transporting V-type ATPase, V1 domain	-3.118		GO:0009206	purine ribonucleoside triphosphate biosynthetic process	-3.1113
	GO:0019319	hexose biosynthetic process	-3.1079		GO:0015992	proton transport	-3.0931
	GO:0071826	ribonucleoprotein complex subunit organization	-3.1057
Responsiveness >8	GO:0044445	cytosolic part	-20.2967		GO:0030529	ribonucleoprotein complex	-17.7595
	GO:0002181	cytoplasmic translation	-19.2882		GO:0002181	cytoplasmic translation	-17.5031
	GO:0030529	ribonucleoprotein complex	-16.9469		GO:0044445	cytosolic part	-16.6402
	GO:0043228	non-membrane-bounded organelle	-16.0343		GO:0043228	non-membrane-bounded organelle	-15.8508
	GO:0043232	intracellular non-membrane-bounded organelle	-16.0343		GO:0043232	intracellular non-membrane-bounded organelle	-15.8508
	GO:0006412	translation	-14.9914		GO:0005840	ribosome	-13.3516
	GO:0005840	ribosome	-12.3556		GO:0022613	ribonucleoprotein complex biogenesis	-7.8794
	GO:0042254	ribosome biogenesis	-8.4908		GO:0071826	ribonucleoprotein complex subunit organization	-7.8539
	GO:0005730	nucleolus	-7.3585		GO:0005730	nucleolus	-6.8633
	GO:0044267	cellular protein metabolic process	-7.1331		GO:0044085	cellular component biogenesis	-6.1798
	GO:0016072	rRNA metabolic process	-7.0915		GO:0044267	cellular protein metabolic process	-5.983
	GO:0044085	cellular component biogenesis	-7.0841		GO:0034660	ncRNA metabolic process	-5.5834
	GO:0071826	ribonucleoprotein complex subunit organization	-5.7011		GO:0006413	translational initiation	-4.9914
	GO:0034660	ncRNA metabolic process	-5.6459		GO:1901137	carbohydrate derivative biosynthetic process	-4.684
	GO:0009165	nucleotide biosynthetic process	-4.6289		GO:0009165	nucleotide biosynthetic process	-4.5986
	GO:1901137	carbohydrate derivative biosynthetic process	-3.8928		GO:0042455	ribonucleoside biosynthetic process	-4.5361
	GO:0006396	RNA processing	-3.7167		GO:0006417	regulation of translation	-4.209
	GO:0006413	translational initiation	-3.6536		GO:1901659	glycosyl compound biosynthetic process	-4.0565
	GO:0006090	pyruvate metabolic process	-3.4711		GO:0007531	mating type determination	-3.9666
	GO:0019878	lysine biosynthetic process via aminoadipic acid	-3.4237		GO:0006396	RNA processing	-3.9101
	GO:0019673	GDP-mannose metabolic process	-3.2381		GO:0002188	translation reinitiation	-3.2321
	GO:0043933	macromolecular complex subunit organization	-3.0888		GO:0006450	regulation of translational fidelity	-3.0851
		Wild Type strain				Wild Type strain
Xrn1-Bound	GO:0044445	cytosolic part	-11.7282		GO:0051029	rRNA transport	-3.6676
(Chip-Exo determination)	GO:0002181	cytoplasmic translation	-10.3279		GO:1901576	organic substance biosynthetic process	-3.5751
	GO:0006412	translation	-6.5258		GO:0006177	GMP biosynthetic process	-3.567
	GO:0044391	ribosomal subunit	-5.6556		GO:0009058	biosynthetic process	-3.4271
	GO:0034645	cellular macromolecule biosynthetic process	-4.2774		GO:0019538	protein metabolic process	-3.4045
	GO:0009059	macromolecule biosynthetic process	-4.1586		GO:0044267	cellular protein metabolic process	-3.3862
	GO:0006414	translational elongation	-3.7932		GO:0015935	small ribosomal subunit	-3.3565
	GO:0030529	ribonucleoprotein complex	-3.7773		GO:0046898	response to cycloheximide	-3.1752
	GO:0044249	cellular biosynthetic process	-3.767
		In red: GO categories NOT related to protein biosynthesis
